# Supplementary material for: Transcriptome-wide Analysis of Exosome Targets
Source: Mol Cell. 2012 Nov 9;48(3-3):422–33. doi: 10.1016/j.molcel.2012.08.013 (PMC3526797; doi:10.1016/j.molcel.2012.08.013)
Supplement: Table S3. Locations of Mapped Hits [file mmc2.xls]

## Sheet: 20120323_out_hpM_sort.txx
#TABLE	44-FL-WT#1.txt	44-FL-WT#3.txt	44-WT-N.txt	44-WT-C.txt	44-FL-exo#1.txt	44-FL-exo-6BC.txt	44-exo-N.txt	44-exo-C.txt	44-FL-endo#2.txt	44-FL-endo.txt	Rrp41#2.txt	Rrp41-6BC.txt	Csl4#2.txt	Csl4-6BC.txt	Rrp6#1.txt	Rrp6#3.txt
CUT001_CUTs	27.5844	22.5869	0	0.893655	66.9562	55.9323	60.4314	133.874	0	37.1514	0	20.997	0	0	0	0
CUT002_CUTs	42.2326	21.8642	0.530563	69.8838	81.8907	79.4827	19.1449	60.8226	49.6636	74.3028	0	1.19983	0	0	37.6339	0
CUT003_CUTs	27.9014	0	0	0	0	0	0	0	0.0065502	0	0	2.0997	0	0	0	0
CUT004_CUTs	24.4138	3.9753	1.06113	31.4567	8.58732	12.2658	0	34.1121	0	0	0	0	0	0	0.0589873	0
CUT005_CUTs	0	2.34904	0	0	33.2292	20.116	0	44.8124	0.0065502	28.7624	0	4.49936	0	0	0	0
CUT006_CUTs	0.126825	0	0	0	4.8537	3.43444	0	4.34447	0.032751	0	0	0	0	0	0	0
CUT007_CUTs	0.887773	1.44556	0	0	54.0752	54.951	0	95.4978	33.4191	11.9843	0	19.4972	0	0	0	0
CUT008_CUTs	0	0	0	0	8.89846	8.83141	0	6.75806	0	34.7546	0	0	0	0	0	0
CUT009_CUTs	0	0	0	0	1.86681	6.86887	0	0	0	0	0	0	0	0	0	0
CUT010_CUTs	0	0.542087	0	0	4.04475	4.4157	0	0	0	0	0	9.89858	0	0	0	39.2441
CUT011_CUTs	103.933	27.285	0	3.93208	82.4507	46.6102	0	82.8667	0	52.731	0	18.2974	0	55.3588	0	0
CUT012_CUTs	0	9.93826	0	0	0.124454	15.2096	43.1177	13.9184	0	0	0	0	0	0	6.9605	0
CUT013_CUTs	0	3.61391	0	15.7283	5.60043	15.2096	0	6.75806	16.0611	0	0	1.19983	0.370582	0	0	0
CUT014_CUTs	116.171	24.936	1.06113	123.861	2.61353	8.34077	0	26.5495	78.5828	32.3577	0	11.9983	0	0	6.01671	216.942
CUT015_CUTs	0	14.6363	0	104.021	84.6909	65.2543	0	60.6616	7.65064	0	0	8.3988	0	0	0	0
CUT016_CUTs	0	5.24017	0	24.1287	34.4737	25.0223	0	66.2934	62.9278	0	0	8.3988	0	0	0	0
CUT017_CUTs	46.9251	45.3546	0.530563	32.529	73.4901	97.6361	95.8912	93.6474	0	7.1906	0	8.69876	0	0	72.1415	0
CUT018_CUTs	0	20.4186	1.06113	35.21	13.2543	4.4157	67.0905	0	0	3.5953	0	1.19983	0	0	0	0
CUT019_CUTs	0	30.8989	0	0	26.2598	25.0223	0	0	96.5173	44.342	0	15.5978	0	0	0	0
CUT020_CUTs	0	14.0943	0	0	11.3875	7.35951	0	5.95353	26.489	19.1749	0	4.79931	0	0	0	0
CUT021_CUTs	10.3996	16.4433	0	47.8999	41.5054	68.6887	0	96.2219	48.6156	3.5953	0	22.1968	98.2042	0	0	0
CUT022_CUTs	0	13.0101	0	70.9562	9.33405	13.2471	0	10.3785	0.0065502	3.5953	0	13.798	0	0	0	66.2441
CUT023_CUTs	0	0	0	0	21.2194	6.37824	0	1.68952	0	4.79373	0	11.3984	0	0	0	0
CUT024_CUTs	0	18.4309	0	0.357462	83.073	74.0857	0	67.3393	0	0	0	8.99871	0	0	0	0
CUT025_CUTs	0	52.5824	344.866	78.9991	42.5633	23.5504	238.729	22.4464	89.6199	59.9216	0	7.79888	0	0.10876	156.257	0
CUT026_CUTs	0	14.4556	0	31.2779	14.1255	47.1008	0	55.754	34.9322	8.38903	0	0	0	0	0	0
CUT027_CUTs	82.3092	52.221	0.530563	65.9517	36.5272	50.0446	124.858	50.9268	25.8668	32.3577	0	11.6983	244.955	0	190.942	0
CUT028_CUTs	6.02417	26.3816	0	34.3164	30.6779	40.7226	0	6.91897	58.2248	5.99216	0	5.39923	0	10.1147	0	0
CUT029_CUTs	0	20.2379	0	94.0125	14.1255	26.9849	0	23.6532	0	35.953	125.376	5.39923	0	9.02707	0	0
CUT030_CUTs	82.4995	53.1245	501.913	118.677	115.307	148.662	118.366	119.392	0	62.3185	0	19.7972	0	0	0	0
CUT031_CUTs	8.18019	8.67339	0	0	11.4498	25.0223	0	19.2283	0	4.79373	0	8.69876	0	0	0	0
CUT032_CUTs	0	0	0	0	0	0	0	0	0	0	0	0	0	0	0	0
CUT033_CUTs	0	9.57687	0	25.3798	37.2117	28.4568	0	47.7891	0	0	0	7.19897	0	0	0	0
CUT034_CUTs	0	21.6835	0	0	26.0109	24.0411	63.428	20.3546	0	0	0	9.59863	0	0	0	0
CUT035_CUTs	46.5447	4.156	0	0	4.04475	2.9438	0	0	70.0151	4.79373	0	0	0	0	0	0
CUT036_CUTs	0	3.61391	0	0	7.96505	9.81268	0	1.12634	0	0	0	0	0	0	0	0
CUT037_CUTs	51.8079	28.0078	1.59169	18.9455	49.346	44.157	0	41.192	126.458	14.3812	0	0	0	0	0	0
CUT038_CUTs	0	11.7452	0	8.93655	67.9519	134.434	0.166478	89.303	106.257	70.7075	0	33.2952	0	34.8032	0	117.732
CUT039_CUTs	0	0.722782	0	0	27.3799	22.5692	0	40.0656	0	1.19843	0	6.59906	0	0	0	0
CUT040_CUTs	70.3243	22.2256	0	34.6738	52.4573	71.1419	125.358	43.3642	0	0	0	29.6958	0	0	0	75.6627
CUT041_CUTs	40.4571	24.7553	0	158.356	55.7554	35.3256	0.499433	66.052	119.941	33.5561	0	44.0937	41.5052	0	45.1843	118.674
CUT042_CUTs	0	12.6487	0	126.72	24.8908	17.6628	0	96.6242	0.707422	0	0	3.29953	0	10.4409	23.123	0
CUT043_CUTs	0	8.67339	0	0	17.0502	27.4755	0	27.515	0	0	0	1.79974	0	23.8184	0	0.313953
CUT044_CUTs	0	2.16835	0	0	7.34278	11.2846	0	4.74673	0	0	0	13.798	0	0	0	0
CUT045_CUTs	0	2.89113	0	0	12.072	10.7939	0	28.6413	0	0	0	0	0	0	0	0
CUT046_CUTs	0	0	0	0	0	0	0	0	0	0	0	0	0	0	0	0
CUT047_CUTs	31.3257	10.119	0	0	54.7597	94.6923	387.394	61.0639	57.5304	25.1671	0	0.299957	0	0	0	0
CUT048_CUTs	0	3.25252	0	0	26.6331	26.0036	0	24.4577	0	3.5953	0	2.99957	0	0	163.572	0
CUT049_CUTs	0	9.57687	0	0	24.7663	57.8948	2.9966	89.7052	0.0131004	25.1671	0	0	0	0	0	0
CUT050_CUTs	0	33.248	0	0	65.7117	83.8984	0	76.1891	54.0654	14.3812	0	7.49893	84.4926	0	121.868	0
CUT051_CUTs	0	30.8989	1.06113	0	51.5862	30.4193	1.83125	41.0311	0	13.1828	0	2.39966	0	0	95.3235	54.9418
CUT052_CUTs	0	0	0	0	0	0	0	0	0	0	0	0	0	0	0	0
CUT053_CUTs	0	2.52974	0.530563	0	6.65829	10.7939	0.166478	7.80395	0	0	0	2.0997	0	0	71.4926	0
CUT054_CUTs	97.0843	36.6812	0	90.4379	46.8569	87.8235	0.166478	45.6974	176.063	22.7702	0	39.8943	0	10.9847	118.505	0
CUT055_CUTs	0	0	0	0	0	0	0	0	0	0	0	0	0	0	0	0
CUT056_CUTs	0	2.52974	0	25.916	8.02728	4.4157	0	0.0804531	0	0	0	2.99957	0	0	0	0
CUT057_CUTs	0	3.9753	0	0	5.41375	9.81268	0	4.02266	0	0	0	0	0	0	0	0
CUT058_CUTs	0	1.98765	0	0	8.774	23.5504	0	27.7563	0	0	0	0	0	0	0	0
CUT059_CUTs	0	13.9136	0	0	41.5054	20.6066	0	16.2515	0	0	0	11.3984	0	0	0	30.1395
CUT060_CUTs	15.1556	3.07182	0	0	25.762	28.9474	0	31.2963	0	0	0	0	0	0	59.6952	0
CUT061_CUTs	0	0	0	0	0	0	0	0	0	0	0	0	0	0	178.496	0
CUT062_CUTs	0	37.5847	0	34.4951	16.8635	25.0223	0	5.47081	103.552	9.58746	0	12.8982	0	0	0	0
CUT063_CUTs	0	1.26487	0	18.4093	2.61353	0.981268	0	0	0	0	0	0	0	0	0	0
CUT064_CUTs	84.9725	25.6588	466.365	26.9884	65.5872	43.6664	0	55.5931	0	0	0	9.29867	0	0	0.176962	0
CUT065_CUTs	10.5899	22.4063	0	44.6828	36.8384	30.9099	87.4008	10.298	47.7444	5.99216	147.826	8.09884	0	0	66.5377	0
CUT066_CUTs	38.9352	0	0	0	39.8875	46.6102	0	5.95353	58.3427	0	0	2.99957	0	0	0	0
CUT067_CUTs	71.5925	20.4186	1.06113	12.6899	78.0326	49.0634	123.526	53.8231	0	19.1749	0	13.4981	0	48.5069	25.0106	0
CUT068_CUTs	0	0	0	0	11.1386	4.90634	0	14.6425	0	0	0	0	0	0	0	0
CUT069_CUTs	0	1.62626	0	0	40.6342	22.0785	0	18.102	58.6964	0	0	0.899871	0	0	0	0
CUT070_CUTs	0	0	0	0	0	0	0	0	0	0	0	0.299957	0	0	0	0
CUT071_CUTs	157.833	88.7215	0.530563	90.0804	50.3416	93.2204	52.274	94.1301	0	17.9765	42.7805	29.0958	0	29.6914	91.7253	39.872
CUT072_CUTs	0	0	0	0	0	0	0	4.90764	0	0	0	0	0	0	0	0
CUT073_CUTs	0	4.87878	0	0	29.3711	11.2846	0	63.7993	0	0	0	13.798	0	0	0	0
CUT074_CUTs	0	0	0	0	0	1.96254	0	0	0.0065502	0	0	0	0	0	0	0
CUT075_CUTs	0	3.79461	0.530563	0	30.6779	17.1722	0	44.8124	0	29.9608	166.039	3.89944	0	0	58.8103	0
CUT076_CUTs	40.901	20.9607	0	0	99.5632	68.1981	1.33182	103.785	0	10.7859	0	31.1955	0	0	0	0
CUT077_CUTs	0	0	0	0	0	0	0	0	0	0	0	0	0	0	0	0
CUT078_CUTs	0	20.5993	2.12225	17.8731	110.08	100.58	0	46.1801	78.8317	77.8981	0	11.6983	0	29.0389	0.0589873	0
CUT079_CUTs	0	0.361391	0	68.8114	10.703	13.7377	0	0	0	25.1671	0	3.29953	0	0	85.0597	0
CUT080_CUTs	0	16.2626	1.59169	49.3298	14.9967	27.9661	0	30.3308	29.751	10.7859	0	7.49893	0	0	0	0
CUT081_CUTs	42.7399	17.3468	0	30.2055	88.8601	39.2507	0	82.3035	0	51.5326	0	11.9983	0	0	0	0
CUT082_CUTs	0	8.67339	0	0	15.8679	34.835	0	35.7212	0	0	0	10.7985	0	0	0	0
CUT083_CUTs	0	11.5645	0	0	5.04039	32.8725	0	59.3744	0	2.39687	0	0	0	0	0	125.267
CUT084_CUTs	0	1.08417	0	0	0	0	0	0.160906	0	0	0	0	0	0	0	0
CUT085_CUTs	0	17.1661	0	66.8454	26.0731	27.9661	0.332955	8.44758	0	0	0	5.69919	0	0	0	0
CUT086_CUTs	0	8.312	0	0	2.61353	4.4157	0	7.56259	0	0	0	4.79931	0	0	0	0
CUT087_CUTs	25.2381	5.05948	0	0	8.5251	13.2471	0	9.89573	0	2.39687	0	1.19983	0	0	0	0
CUT088_CUTs	32.5305	58.5454	0	18.588	67.6407	43.6664	0	33.8708	0.0589518	20.3734	0	9.59863	0	19.1417	14.5109	0
CUT089_CUTs	23.843	36.8619	0	0.357462	121.903	210.973	21.3091	88.7398	1.15939	25.1671	0	32.0954	0	59.6004	84.5288	0
CUT090_CUTs	0	0	0	0	0.248908	1.96254	0	0	0	0	0	0	0	0	0	0
CUT091_CUTs	0	1.98765	0	0	0	0	0	9.33256	61.6898	0	0	0	0	0	0	0
CUT092_CUTs	0	15.5398	0	0	33.0425	50.5353	106.213	36.6866	0	16.7781	0	10.7985	0	0	45.7741	0
CUT093_CUTs	0	3.07182	0	0.536193	4.35589	2.9438	0.332955	0.241359	0	0	0	0	0	0	0.117975	0
CUT094_CUTs	31.8964	3.79461	1.06113	37.891	12.8188	35.3256	0	7.40169	16.5589	0	0	4.1994	0	0	0	0
CUT095_CUTs	11.541	20.78	0	2.50223	111.697	85.8609	0	75.8673	0	33.5561	0	0	0	21.6432	17.5192	0
CUT096_CUTs	0	0	0	0	0	0	0	0.965437	0	0	0	0	0	0	0	0
CUT097_CUTs	0	5.42087	0	0	21.3439	18.6441	0	19.3087	0	0	0	0	0	0	0	0
CUT098_CUTs	0	9.03478	0	18.2306	26.1353	35.8163	0	3.53994	34.5458	0	0	2.0997	0	0	0	65.3022
CUT099_CUTs	0	3.07182	0	0	0.062227	0	0	2.17223	0	39.5483	0	5.99914	0	0	0	0
CUT100_CUTs	0	0	0	0	0.062227	0.490634	0	0	0	0	0	0	0	0	0	0
CUT101_CUTs	18.5798	6.68574	0	0	34.7849	28.9474	0	21.6419	68.1614	8.38903	0	10.4985	0	0	21.2944	0
CUT102_CUTs	20.9261	6.68574	0	0	3.54694	0.981268	0	0	0	19.1749	0	0	0	0	0	0
CUT103_CUTs	6.02417	13.7329	0	38.9634	11.3253	37.2882	325.297	62.3512	0.0065502	23.9687	0	0.299957	75.9693	0	83.467	0
CUT104_CUTs	0	1.26487	0	0	8.83623	10.3033	0	21.9637	0	0	0	8.99871	0	0	0	0
CUT105_CUTs	0	14.4556	0	28.597	19.1037	86.8422	0	24.2164	0	9.58746	0	26.0963	0	0	0.88481	0
CUT106_CUTs	0	14.2749	0	15.1921	16.4279	56.4229	0	25.1014	33.2095	27.564	0	10.4985	58.5519	0	88.6579	0
CUT107_CUTs	0	0	0	0	4.41812	11.7752	0	9.65437	0	0	0	0	0	0	0	0
CUT108_CUTs	0	11.3838	0	0	11.9476	19.6254	0	8.20622	0	1.19843	0	8.09884	0	0	0	0
CUT109_CUTs	25.3015	24.3939	0	48.0786	68.0141	107.939	1.83125	117.864	91.8601	31.1593	0	8.3988	0	0	0	0
CUT110_CUTs	0	37.9461	0	35.3887	7.65392	23.0598	194.612	15.6079	14.0764	13.1828	0	19.1973	0	0	0	0
CUT111_CUTs	27.0137	6.14365	0	0	10.0808	18.1535	215.422	67.9024	27.1113	14.3812	0	0	0	0	0	0
CUT112_CUTs	31.7062	10.2996	0	27.7033	74.4857	33.8537	0	145.942	0	3.5953	0	1.49979	0	17.9454	269.926	0
CUT113_CUTs	0	2.71043	0	0	34.8471	23.0598	0	34.0317	0	0	155.45	0	0	0	69.9	0
CUT114_CUTs	0	13.7329	0	0	41.0076	81.4452	1.66478	39.0198	0	0	0	2.99957	0	0	0	0
CUT115_CUTs	0	9.93826	0	0	15.619	14.719	0	33.2271	0	0	0	16.4976	0	0	0	0
CUT116_CUTs	54.2176	12.6487	0	0	77.2237	138.359	0.166478	56.7999	21.5109	23.9687	195.689	12.5982	100.798	0	0	0
CUT117_CUTs	0	4.87878	0	0.536193	16.0546	15.7003	0	38.1348	29.4628	14.3812	0	0	0	0	0	0
CUT118_CUTs	64.4904	24.7553	0	121.716	33.3537	47.5915	0.332955	26.3082	0	44.342	0	20.0971	0	7.83071	24.5387	0
CUT119_CUTs	0	19.1537	0	0	9.64518	14.719	0	8.20622	0	5.99216	0	0	0	0.761319	19.4068	0
CUT120_CUTs	0	7.04713	0	0	5.97379	16.1909	0	8.9303	0	0	0	2.39966	0	0	0	0
CUT121_CUTs	35.1304	43.909	0	34.8525	87.5534	107.939	0	67.5806	0.484715	27.564	0	19.1973	0	77.7633	116.736	0
CUT122_CUTs	0	0	0.530563	0	0	1.4719	0.332955	0	0	0	0	3.89944	0.370582	0	0	0
CUT123_CUTs	0	6.86643	0	0	2.61353	3.92507	0	3.9422	0	9.58746	0	0	0	0	0	0
CUT124_CUTs	58.5296	10.4803	0.530563	0	4.48034	9.81268	0	6.83851	0	0	0	7.79888	0	0	90.5455	0
CUT125_CUTs	0	0	0	0	0	0	0	0	0	0	0	0	0	0	0	0
CUT126_CUTs	55.8663	14.9977	0	0	23.3973	38.2694	0	28.3195	67.3426	9.58746	0	2.0997	0	0	0	0
CUT127_CUTs	0	0	0	0	0	2.9438	0	0	0	0	0	7.19897	0	0	0	0
CUT128_CUTs	0	1.98765	0	0	4.35589	10.3033	189.452	10.7807	30.7532	0	0	11.6983	0	0	0	0
CUT129_CUTs	27.7112	22.4063	0.530563	41.6443	21.7172	48.0821	0.332955	55.8345	81.3732	39.5483	0.423569	38.0946	0	72.7603	76.3296	69.6976
CUT130_CUTs	0	18.973	0	0	37.5851	44.6477	0	34.5144	0	41.9452	0	8.09884	0	0	0	0
CUT131_CUTs	0	0.542087	0	0	0.062227	0	0	0.160906	0.0065502	0	0	0	0	0	0	0
CUT132_CUTs	0	4.156	1.06113	0	38.643	57.4042	0	65.0866	0	0	0	7.19897	0	0	0	0
CUT133_CUTs	50.2226	36.3198	0	0	54.0752	59.8573	131.018	48.6741	64.9911	107.859	0	9.89858	0	8.80955	0.0589873	0
CUT134_CUTs	0	9.39617	0	47.3637	45.5501	48.0821	0	124.622	0	0	0	18.2974	0	0	0	0
CUT135_CUTs	29.3599	27.6464	0.530563	14.6559	69.1964	99.108	0	90.9925	26.0502	50.3342	260.071	18.8973	0	0	130.598	76.6045
CUT136_CUTs	0.0634123	10.119	0.530563	0.178731	17.6102	9.32204	0	4.10311	0.0982531	3.5953	0	4.1994	0	0	0.0589873	0.313953
CUT137_CUTs	22.6382	4.33669	0	0	99.6254	48.0821	0	291.803	0.0131004	5.99216	0	0	0	0	0	0
CUT138_CUTs	0	4.156	0	28.2395	7.77837	3.92507	0	8.28667	0	0	0	0	0	0	0	0
CUT139_CUTs	0.380474	1.26487	0	0	1.99126	0	0	0.160906	0	0	0	0	0	14.9001	0	0
CUT140_CUTs	2.85356	15.9012	0	0	11.8231	13.2471	0	31.9399	36.275	0	0	8.99871	0	0	0	0
CUT141_CUTs	0	0	0	0	0	0	0	0	0	0	0	0	0	0	0	0
CUT142_CUTs	20.6724	23.3097	0.530563	0	46.7947	40.232	43.7836	36.2039	55.3165	40.7467	0	17.6975	0	0	107.298	0
CUT143_CUTs	0.443886	39.753	0.530563	37.7122	86.4333	43.6664	0	85.3608	26.1157	37.1514	0	19.1973	0	0	56.9228	0
CUT144_CUTs	0.126825	34.8742	0	16.622	120.845	138.359	113.538	131.863	98.1876	26.3655	0	23.3967	0	0	22.1792	0
CUT145_CUTs	0	0.903478	1.06113	0	5.60043	3.43444	0	0	0	8.38903	0	0.299957	0	0	0	0
CUT146_CUTs	56.6272	38.1268	0	30.0268	605.033	813.471	0	529.381	115.212	47.9373	0	22.7967	0.370582	29.6914	186.813	0
CUT147_CUTs	0	0.722782	0	0	6.03602	16.6815	0	15.1252	30.7663	4.79373	0	0.299957	0	0	0	0
CUT148_CUTs	0	4.33669	0	0	9.4585	3.43444	0	0	0	0	0	0	0	0	0	0
CUT149_CUTs	0	8.49269	0	27.1671	32.5447	56.4229	73.0837	82.3035	0.0065502	23.9687	0	1.79974	214.567	0	0	0
CUT150_CUTs	93.7869	44.8125	2.12225	183.021	131.672	56.4229	0.998866	51.49	170.888	128.232	0	13.4981	0	0	30.1425	0
CUT151_CUTs	21.3065	42.2828	2.12225	55.4066	84.1309	235.995	136.345	139.667	31.5785	31.1593	312.17	44.6936	0	0	232.469	108.314
CUT152_CUTs	0	14.817	0	16.8007	17.9836	27.9661	0	4.34447	42.7204	5.99216	0	0.599914	0	0	0.117975	0
CUT153_CUTs	117.63	93.4196	187.289	74.3521	79.5261	117.261	168.475	85.6021	348.438	20.3734	0	58.4916	300.912	11.2023	220.259	125.895
CUT154_CUTs	0	4.69808	0	0	4.10698	2.9438	0	12.3093	0	3.5953	0	9.29867	0	29.8002	0	27.6279
CUT155_CUTs	41.979	19.5151	0	0	54.9464	49.0634	0	62.5925	0	23.9687	0	2.39966	0	0	160.917	0
CUT156_CUTs	0	2.89113	0	8.0429	14.8722	12.2658	0	14.0793	0	11.9843	0	2.0997	0	0	0	0
CUT157_CUTs	49.525	11.3838	0	0	29.3089	7.35951	0	15.1252	0	13.1828	0	0	0	0	0	0
CUT158_CUTs	0	0	0	0	0	0	0	4.74673	0	0	0	0	0	0	0	0
CUT159_CUTs	40.5205	12.8294	767.194	0	0	5.39697	0	2.97677	0	0	0	7.79888	0	0	0	0
CUT160_CUTs	36.7792	27.1043	1.59169	57.1939	82.0152	138.359	149.996	123.817	0	64.7154	0	20.997	0	0	0	0
CUT161_CUTs	0	0	0	0	0	0	0	0	0	0	0	0	0	0	0	0
CUT162_CUTs	0	5.05948	0	0	8.33842	15.7003	0	28.7218	0	0	0	2.69961	0	72.2165	0	0
CUT163_CUTs	22.0675	25.8395	0	0	11.1386	39.7413	0	49.1569	0	11.9843	0	12.8982	0	0	0	0
CUT164_CUTs	47.6227	11.9259	0	27.5246	12.1343	7.35951	0	0.0804531	75.1243	0	0	0	46.6933	0	0	0
CUT165_CUTs	0	0.722782	0	0	0	0	0	0	0	0	0	0	0	0	0	0
CUT166_CUTs	0	11.2031	0	17.3369	27.2554	37.2882	0	14.3207	36.3012	0	0	8.09884	0	16.4227	0	0
CUT167_CUTs	0	24.5746	0	23.95	46.7947	73.5951	0	47.4673	0	39.5483	0	18.8973	0	0	0.176962	0
CUT168_CUTs	0	15.7205	0	22.6988	60.7958	78.992	162.316	55.2713	0.0065502	23.9687	0	12.8982	0	21.4257	0.353924	0
CUT169_CUTs	0	3.07182	0	0	0	2.45317	0	4.50537	0	0	0	3.29953	0	0	0	0
CUT170_CUTs	0	12.2873	0	0	26.8198	27.9661	449.157	54.1449	57.2946	0	0	2.39966	71.1517	0	72.9083	0
CUT171_CUTs	0.0634123	15.9012	0	0	20.2238	50.0446	0	29.7677	0.0131004	0	0	18.8973	0	0	0	0
CUT172_CUTs	0	0	0	0	0	0	0	0	0	0	0	0	0	0	0	0
CUT173_CUTs	39.8864	37.404	0	44.1466	132.668	121.187	90.7304	111.749	99.3404	82.6919	0	17.6975	0	15.3351	37.4569	0
CUT174_CUTs	0	0.903478	0	0	0	0	0	0	0	0	0	0	0	0	0	0
CUT175_CUTs	67.5341	39.3916	0	48.0786	88.6734	66.2356	0	61.4662	68.43	33.5561	0	18.8973	0	0	22.7691	0
CUT176_CUTs	0	3.79461	0	0	2.73799	2.9438	0	10.7003	0.543667	9.58746	0	0	0	0	0	0
CUT177_CUTs	0	0	1.06113	0	13.0054	8.83141	0	11.7462	0	0	0	0	0	0	0	0
CUT178_CUTs	0	26.3816	0	46.6488	62.1025	32.3818	286.009	50.7659	0	0	0	0	0	0	98.6858	121.186
CUT179_CUTs	0	2.34904	1.06113	0	75.5436	54.951	142.671	87.3721	51.6353	7.1906	0	0.899871	0	0	0	0
CUT180_CUTs	0	4.87878	0	0	8.96068	33.8537	0	3.05722	82.2509	0	0	1.49979	0	20.0118	0	0
CUT181_CUTs	17.5652	15.1784	0.530563	32.7078	38.5807	24.5317	0	24.86	58.1396	10.7859	0	2.39966	0	0	0	0
CUT182_CUTs	0	9.57687	0	70.5987	14.4989	5.39697	148.998	35.158	0	13.1828	0	0	0	0	0	0
CUT183_CUTs	25.0479	13.5522	0	0.178731	29.2467	20.116	0	28.3999	0	14.3812	0	15.5978	0	0	0	0
CUT184_CUTs	0	0	0	0	0.746724	0	0	0	0	0	0	5.09927	0	0	0	0
CUT185_CUTs	0	0	0	0	0	0.490634	0	0	0	0	0	0	0	0	0	0
CUT186_CUTs	51.9347	17.8889	0	0	20.0993	14.719	0	47.0651	0	47.9373	0	11.9983	0	0	104.938	0
CUT187_CUTs	0	4.87878	0	0	19.2281	14.2284	0	11.0221	0	5.99216	0	6.2991	0	0	0	0
CUT188_CUTs	16.3604	26.3816	0	31.2779	148.785	146.7	0	168.791	0	35.953	216.867	24.2965	5.92931	0	0	0
CUT189_CUTs	4.81934	22.7676	0	0	8.27619	5.88761	0	8.60848	0	0	0	8.99871	0	0.10876	0	0
CUT190_CUTs	0	5.42087	0	0	4.72925	3.92507	0	12.792	0	0	0	0	0	0	0	0
CUT191_CUTs	0	17.1661	0	0	18.2947	33.8537	0	0	33.465	22.7702	0	1.79974	0	0	0	0
CUT192_CUTs	0	7.40852	0.530563	91.689	15.0589	10.3033	0	6.99942	0	28.7624	0	2.99957	0	0	67.8354	5.3372
CUT193_CUTs	0	0	0	0	0	0	0	0	0	0	0	0	0	0	0	0
CUT194_CUTs	28.0917	4.69808	0	0	44.8657	59.3667	3.82899	70.6378	0	4.79373	0	7.79888	0	0	0.412911	0
CUT195_CUTs	0	3.9753	0	0	2.92467	5.88761	0	8.04531	0.0065502	1.19843	0	0	0	0	0	0
CUT196_CUTs	42.2326	10.4803	0	45.7551	31.9224	24.5317	354.431	103.704	60.4584	0	0	19.4972	90.4219	0	0	0
CUT197_CUTs	0.0634123	41.1986	0	39.4996	58.0578	53.9697	0	54.3059	0	7.1906	0	16.1977	0	9.24459	17.3423	0
CUT198_CUTs	14.8385	21.3221	0	18.9455	14.3744	22.0785	0	10.7807	32.417	1.19843	0	17.3975	0	0	83.2311	0
CUT199_CUTs	108.625	16.0819	0	62.9133	14.9345	29.438	0	49.72	0	45.5405	0	19.4972	150.827	0	0.117975	0
CUT200_CUTs	0	13.3715	0	50.4021	44.0567	43.6664	15.6489	40.1461	35.2466	22.7702	0	8.3988	0	0	32.738	0
CUT201_CUTs	0	3.9753	0	0	3.48471	0	0	2.89631	0	0	0	0.299957	0	0	0	0
CUT202_CUTs	0	0	0	0	0	0	0	16.4124	0	0	0	0	0	0	0	0
CUT203_CUTs	0	0	0	0	4.97816	2.45317	0	0	0.0065502	0	0	0	0	0	20.1737	0
CUT204_CUTs	5.83394	23.6711	0	0	39.3897	33.8537	0	43.2838	5.52837	51.5326	0	4.49936	0	0	36.8081	0
CUT205_CUTs	0	10.2996	0	0	11.9476	4.90634	0	4.90764	0	0	0	6.59906	0	0	0	0
CUT206_CUTs	16.7409	24.2132	1.06113	11.6175	39.7008	38.2694	3.16308	44.571	54.9038	4.79373	0	0	71.1517	0	0.0589873	0
CUT207_CUTs	21.37	12.6487	0	0	10.8275	17.6628	0	26.8713	0.0065502	15.5796	0	0	0	0	160.504	0
CUT208_CUTs	0	0	0	0	0	0	0	0	0	0	0	0	0	0	0	0
CUT209_CUTs	0	0.903478	0	0	44.9901	33.3631	0	27.515	0	0	0	13.4981	0	0	0	0
CUT210_CUTs	0	12.1066	0	0	11.3253	22.0785	100.553	33.5489	0	0	0	8.69876	0	0	0	0
CUT211_CUTs	0	13.9136	0	0	17.8591	26.9849	1.4983	21.6419	27.9039	0	90.2202	17.3975	90.4219	0	210.821	0
CUT212_CUTs	0	1.44556	0	0	1.55567	0	0	0	0	0	0	0	0	0	0	0
CUT213_CUTs	0	5.60156	0	16.0858	34.0382	38.2694	0	42.8815	42.3078	0	0	5.09927	0	0	66.1838	0
CUT214_CUTs	0	4.51739	0	18.4093	9.20959	17.1722	335.619	81.9013	0	29.9608	0	3.29953	0	0	0	0
CUT215_CUTs	38.4913	6.50504	0	0	31.9847	15.2096	0	22.1246	0	0	0	2.99957	0	0	29.8476	0
CUT216_CUTs	11.0337	4.33669	0.530563	44.8615	24.2063	43.1758	0.166478	42.8011	0	65.9138	0	7.79888	0	0	0	0
CUT217_CUTs	0	4.87878	0	0	22.6506	75.067	0	6.67761	0	0	0	3.29953	0	0	0	0
CUT218_CUTs	38.8084	15.7205	0	28.4182	56.9377	67.2168	63.2615	49.2373	0	49.1358	0	2.69961	0	0.10876	0	0
CUT219_CUTs	0.0634123	13.5522	0	0	42.9366	36.7975	0	53.9036	0	8.38903	0	1.49979	0	0	0	0
CUT220_CUTs	89.0309	0	0	0	2.86244	3.43444	0.166478	0	0.0131004	0	0	0	0	0	0	0
CUT221_CUTs	157.389	129.739	0.530563	148.347	245.921	117.752	331.624	386.094	269.41	222.909	0	46.7933	363.911	94.9473	96.7392	0
CUT222_CUTs	45.0228	34.6935	1.06113	56.6577	89.2957	50.0446	230.072	113.922	36.3602	76.6997	0	0	0	0	51.6139	136.57
CUT223_CUTs	0	1.62626	0	0	11.8854	18.6441	163.481	20.8374	0.104803	28.7624	0	0	0	0	0	56.8255
CUT224_CUTs	0	0	0	0	0	0	0	0	0	0	0	0	0	0	0	0
CUT225_CUTs	44.5789	8.1313	0	0	18.8548	21.5879	27.6353	7.16033	0	10.7859	0	0.599914	0	0	0	0
CUT226_CUTs	9.32161	26.5622	0	7.32797	48.786	37.2882	0	68.1438	8.38426	156.995	0	2.0997	57.0696	0	0	14.7558
CUT227_CUTs	0	0	0	0	2.11572	0.490634	0	0.0804531	0	0	0	2.0997	0	0	0	0
CUT228_CUTs	42.7399	20.2379	0	32.3503	31.8602	52.4978	0	51.3291	0.0131004	32.3577	0	20.997	0	0	80.8716	0
CUT229_CUTs	9.51185	10.8417	0	92.0465	77.9704	99.5987	0.499433	205.075	93.5435	20.3734	0	0.899871	0	0	0	0.313953
CUT230_CUTs	0	19.3344	0	0	0.248908	7.35951	2.9966	26.5495	0	0	0	11.6983	0	0	0	0
CUT231_CUTs	71.5925	31.8024	263.159	77.0331	93.216	78.0108	550.875	205.638	70.9977	3.5953	77.9367	57.8917	0	0	35.5693	92.3022
CUT232_CUTs	0	82.3972	0	75.6032	103.795	117.261	136.845	108.853	54.9366	140.217	0	38.6945	0	0.10876	71.5516	0
CUT233_CUTs	0	7.58921	0	0	0	18.1535	0	16.4929	0	25.1671	0	0	0	0	0	0
CUT234_CUTs	0	17.3468	0	37.5335	275.79	518.109	0	157.769	0	65.9138	0	26.3962	0	0	67.5405	0
CUT235_CUTs	0	8.67339	0	0	11.6987	9.81268	0	11.5852	0	28.7624	0	4.79931	0	0	0	0
CUT236_CUTs	39.5059	16.624	0	0	27.8777	24.5317	0	52.2945	0	8.38903	0	4.1994	0	0	46.0691	0
CUT237_CUTs	42.4229	12.6487	0	50.2234	47.5414	67.2168	0	23.4923	57.858	4.79373	0	0.899871	0	0	0	0
CUT238_CUTs	0	7.04713	0	42.1805	54.2619	57.8948	159.985	53.8231	16.6048	3.5953	35.1562	14.098	78.9339	0	0	0
CUT239_CUTs	39.823	4.69808	0	0	29.4334	28.9474	0	39.8243	13.6834	3.5953	357.916	17.0976	0	0	0	0
CUT240_CUTs	4.18521	5.24017	0.530563	0	36.7139	108.921	0	56.3976	25.4344	7.1906	70.3125	19.1973	0	0	0	0
CUT241_CUTs	36.2719	38.3075	0.530563	117.069	98.9409	106.468	45.7814	118.99	50.2401	32.3577	0	17.0976	0	0	0	0
CUT242_CUTs	1.33166	5.60156	0	26.4522	27.4421	18.1535	0	12.953	0	0	0	5.39923	0	0	51.26	0
CUT243_CUTs	0.126825	6.86643	0	43.6104	62.9115	96.6549	2.16421	196.788	0	20.3734	0.847138	10.4985	0	0	0	4.08139
CUT244_CUTs	0	5.78226	0	0	46.1102	35.3256	0	47.1455	28.703	8.38903	0	2.39966	0	0	0	0
CUT245_CUTs	0	7.76991	0	0	33.9759	34.835	0	53.3404	0	0	0	1.79974	0	9.02707	0	0
CUT246_CUTs	91.4406	47.8843	0	110.277	79.5261	116.771	238.563	137.575	54.4977	91.0809	0	33.8952	0	0	63.4114	0
CUT247_CUTs	0	0	0	0	0	0	0	0	0	0	0	0	0	0	0	0.313953
CUT248_CUTs	0	2.16835	0.530563	19.8391	31.3002	36.7975	0	43.6056	0	0	0	4.49936	0	0	0	0
CUT249_CUTs	0	22.0449	0	0	0	5.88761	0	1.76997	0	20.3734	0	0	0	0	0	0
CUT250_CUTs	0	3.07182	0	34.6738	12.3209	22.5692	40.4541	19.711	25.9519	53.9295	0	13.1981	0	11.4198	72.0825	0
CUT251_CUTs	35.828	3.43322	0	61.3047	6.03602	17.6628	0	10.1371	0	22.7702	0	9.59863	0	0	0	0
CUT252_CUTs	0	26.9236	0	24.4861	21.0327	30.9099	0	29.4458	23.4235	16.7781	0	30.5956	0	0	44.9483	0
CUT253_CUTs	0	0.361391	0	0	0	0	0	0	0	0	0	0	0	0	0	0
CUT254_CUTs	48.8909	26.3816	0	14.8347	56.0043	66.2356	1.99773	125.265	71.9671	17.9765	0	7.79888	0	0	0	0
CUT255_CUTs	0	0	0	0	0	0	0	0	0	0	0	0	0	0	0	0
CUT256_CUTs	0	1.80696	0	0	0	0	0	0	0	0	0	0	0	0	0	0
CUT257_CUTs	0	6.68574	0	0	5.28929	11.7752	0	21.9637	0	47.9373	0	8.69876	0	0	0	0
CUT258_CUTs	26.76	1.08417	0	0	0	0	0	0	0	0	0	0	0	0	0	0
CUT259_CUTs	85.6067	9.21547	0	20.7328	15.9923	6.86887	0	21.481	25.4672	32.3577	0	24.5965	0	104.953	166.58	0
CUT260_CUTs	15.7897	69.7485	0.530563	37.7122	35.7805	55.9323	0	31.5376	0	86.2872	0	51.8926	0	148.892	0	0
CUT261_CUTs	15.7263	10.2996	0	0	0	1.96254	0	0	0	40.7467	0	2.69961	0	0	57.8076	0
CUT262_CUTs	0	0.722782	0	0	0	0	0	0.0804531	0	0	0	0	0	0	0	0
CUT263_CUTs	0	11.9259	0	0	40.0742	43.1758	119.531	41.0311	0	16.7781	0	5.09927	0	0	0	0
CUT264_CUTs	0	0	0	0	10.0185	6.37824	57.9342	0	0	0	0	5.09927	0	0	0	0
CUT265_CUTs	0	10.661	7.95845	19.1242	25.2019	44.6477	0	28.3999	37.048	0	0	23.9966	0	0	280.485	0
CUT266_CUTs	0	3.43322	0	0	15.619	13.7377	0	1.76997	0	0	0	0	0	0	0	0
CUT267_CUTs	0	20.9607	0	45.9339	12.6321	14.719	0	24.0555	54.4911	0	0	6.2991	0	18.0541	0.530886	0
CUT268_CUTs	19.0871	7.22782	0	0	0	0.981268	0	5.22945	0	4.79373	0	0.299957	0	0	32.0891	0
CUT269_CUTs	0	6.68574	0	0	92.1582	92.2392	0	123.898	0	21.5718	0	7.79888	0	0	0	14.7558
CUT270_CUTs	42.6131	18.4309	0	0	37.3984	42.6851	100.053	77.7177	32.7838	14.3812	0	18.2974	0	18.1629	0	0
CUT271_CUTs	0	9.21547	0	87.7569	129.494	251.205	135.346	49.5591	0	0	97.4209	40.7942	0	0	0	0
CUT272_CUTs	9.82891	4.87878	0	0	13.0054	16.6815	0	7.32123	0	0	0	0	0	0	119.449	0
CUT273_CUTs	27.838	26.9236	276.423	119.214	57.56	60.348	32.9626	93.4061	0.0065502	0	0	17.9974	0	0.10876	45.0663	0
CUT274_CUTs	0	0	0	0	4.48034	2.45317	0	0	0	0	0	0	0	0	0	0
CUT275_CUTs	0	2.34904	0	0	32.4203	25.0223	0	30.009	0	3.5953	0	0	0	17.6191	0	0
CUT276_CUTs	0	2.34904	0	0	0	0	0	0	0.0065502	0	0	0	0	0	0	0
CUT277_CUTs	0	6.32434	0	0	6.53383	63.7824	0	30.5722	0	0	0	4.49936	0	0	0	0
CUT278_CUTs	29.8672	50.4141	0	25.0223	115.182	59.8573	0.166478	72.8905	107.358	9.58746	0	12.2982	111.545	0.21752	112.135	0
CUT279_CUTs	0	0.361391	0	0	0	0	0	0	0	0	0	0	0	0	0	0
CUT280_CUTs	23.843	3.25252	0	43.4316	73.9257	95.6736	0.166478	92.1993	0.0065502	3.5953	0	0	0	0	109.303	0
CUT281_CUTs	127.142	33.248	0	22.5201	11.0764	8.34077	3.66251	21.3201	0.144104	46.7389	69.4653	20.3971	0	0	0.0589873	0
CUT282_CUTs	0	1.26487	0	0	0	0	0	0	0	0	0	0	0	0	0	0
CUT283_CUTs	0	22.7676	0	0	20.5971	22.0785	0	9.0912	18.5043	3.5953	0	2.69961	0	0	0	0
CUT284_CUTs	0	0	0	0	0	0	0	0	0	0	0	0	0	0	0	0
CUT285_CUTs	0	7.04713	0	22.5201	53.3907	28.9474	0	39.5025	0	3.5953	0	1.19983	0	0	0	0
CUT286_CUTs	42.6131	5.24017	0	0	9.89409	8.83141	0	0	0	0	0	3.89944	0	0	24.7747	0
CUT287_CUTs	0	0.361391	0	0	0	0.981268	0	0	0	0	0	0	0	0	0	0
CUT288_CUTs	11.4142	41.7407	0	42.538	135.406	71.1419	481.62	119.795	124.65	51.5326	0	21.8969	0	15.8789	165.931	82.8836
CUT289_CUTs	0	0	0	0	0	0	0	0	0	0	0	0	0	0	0	0
CUT290_CUTs	0	0	0	0	0	0	0	0	0	0	0	0	0	0	0	0
CUT291_CUTs	0	0	0	25.2011	0.124454	0	0	25.0209	0	0	0	0	0	0	0	0
CUT292_CUTs	0	0	0	0	0	0	0	0	0	0	0	0	0	0	0	0
CUT293_CUTs	1.07801	6.14365	0	0	20.7838	38.7601	0	37.4912	0	5.99216	0	0	0	0	0	0
CUT294_CUTs	46.3544	21.6835	0	35.7462	116.862	55.4416	176.3	124.702	60.7335	33.5561	0	7.49893	0	0	87.5961	0
CUT295_CUTs	18.6432	13.1908	1.06113	21.6265	11.8231	4.90634	0	23.975	0.0131004	14.3812	0	3.29953	0	0	0	0
CUT296_CUTs	0	1.08417	0	0	1.99126	9.81268	0	9.89573	0	8.38903	0	3.29953	0	0	0.825822	0
CUT297_CUTs	0	1.62626	0	0	0	0	0	0	0	0	0	0	0	0	16.2215	0
CUT298_CUTs	0	3.9753	395.269	26.6309	4.79148	1.96254	0	2.25269	95.5413	0	0	0.299957	0	0	0	0
CUT299_CUTs	0	4.156	0	0	31.1757	34.835	0	57.6849	34.9977	4.79373	0	2.39966	0	0	45.3612	0
CUT300_CUTs	47.7495	46.2581	0.530563	0	67.3918	40.232	0	25.6645	81.8579	25.1671	0	17.6975	0	0	0	0
CUT301_CUTs	57.8955	100.467	0	50.0447	55.8798	61.8199	167.477	95.0956	0	83.8903	0	13.798	0	0	98.9217	25.1162
CUT302_CUTs	0	0	0	0	0	0	0	0	0	0	0	0	0	0	0	0
CUT303_CUTs	0	5.78226	239.284	30.563	50.8394	51.5165	0	49.8809	30.5633	0	213.479	20.997	0	0	18.817	132.802
CUT304_CUTs	18.1359	9.75756	0.530563	0	18.2947	20.116	286.009	45.6169	0	39.5483	0	0	0	0	0	0
CUT305_CUTs	33.2915	16.2626	1.06113	0	27.691	34.3444	0	40.7093	0	4.79373	0	30.8956	0	0	0	70.3255
CUT306_CUTs	87.5724	67.3994	2.12225	74.8883	213.127	165.834	567.023	410.954	65.1287	99.4699	0	59.0915	0	184.457	178.732	0
CUT307_CUTs	0	0	0	0	50.6528	13.2471	140.84	36.2844	0	9.58746	0	0	0	0	0	0
CUT308_CUTs	23.2723	2.16835	0	0	13.1299	25.513	77.0792	48.3523	0	8.38903	0	1.79974	0	0	0	0
CUT309_CUTs	0	16.2626	0	0	10.8275	38.7601	4.82785	22.2051	90.2487	3.5953	0	33.2952	0	0	58.9873	0
CUT310_CUTs	0	7.04713	0	16.4433	36.7139	92.7298	0	46.5019	0	0	0	4.49936	0	0	0	0
CUT311_CUTs	36.7157	20.78	0	16.622	110.08	235.014	49.4439	174.503	29.5676	13.1828	0	37.7946	0	0	0	13.8139
CUT312_CUTs	0	0	0	0	0	0	0	0	0	0	0	0	0	0	0	0
CUT313_CUTs	0	9.75756	0	0	31.6113	36.7975	0	32.1812	7.13317	0	109.704	4.79931	0	0	0	0
CUT314_CUTs	11.2874	17.8889	1.06113	23.5925	3.36026	7.85014	0	0	66.5435	27.564	1.27071	7.49893	0	0	0	0
CUT315_CUTs	120.674	27.4657	270.587	22.6988	52.1462	77.0295	0	69.9942	0	20.3734	0	14.9979	0	0	196.841	0
CUT316_CUTs	0	0.722782	0	0	0	2.9438	0	0	0	0	0	0	0	0	0	0
CUT317_CUTs	0	3.9753	0	49.151	32.1713	23.5504	0	18.9869	0	74.3028	0	0	0	0	0.0589873	0
CUT318_CUTs	0	4.69808	0	0	1.99126	3.43444	0	6.99942	0.0393012	20.3734	0	4.79931	0	0	0	0
CUT319_CUTs	6.40465	37.9461	0	21.8052	130.739	107.449	176.799	117.462	34.4672	5.99216	0	20.0971	0	0	162.451	0
CUT320_CUTs	17.5018	14.2749	0	41.8231	109.768	110.393	0	110.945	0	25.1671	0	32.3954	2.22349	0	0	80.9999
CUT321_CUTs	61.4466	0.361391	0	21.4477	1.74236	9.32204	0	14.2402	17.3777	4.79373	0	4.49936	0	0.10876	0	57.1394
CUT322_CUTs	36.145	10.661	0.530563	81.1439	200.495	172.212	381.067	318.997	145.251	43.1436	0	13.4981	0	35.8907	127.059	0
CUT323_CUTs	0	0	339.56	0	0	0	0	0	0	0	0	0	0	0	0	0
CUT324_CUTs	0	4.51739	0	0	70.0054	95.6736	0	80.1313	0	0	0	9.29867	0	0	0	0
CUT325_CUTs	115.347	33.248	0	57.1939	193.153	172.212	0	108.29	180.465	55.1279	0	22.1968	122.292	101.69	133.724	0
CUT326_CUTs	0	4.156	0	0	0	0	0	0	0	0	0	0	0	0	0	0
CUT327_CUTs	10.7167	4.87878	0	0	38.0829	67.7075	0	42.962	56.1614	0	0	15.2978	0	0	212.767	0
CUT328_CUTs	0	1.08417	0	0	6.78274	2.45317	0	0	32.0632	0	0	2.0997	0	36.7608	0	0
CUT329_CUTs	0	6.68574	0	0	6.96942	25.0223	0	42.5597	21.8122	7.1906	0	0	0	0	51.9088	0
CUT330_CUTs	0	9.57687	0	0	12.072	11.2846	0	0	0	25.1671	0	6.2991	75.2281	0	0	0
CUT331_CUTs	0	0	0	0	0	0	0	0	0	0	0	0	0	0	0	0
CUT332_CUTs	3.93157	20.4186	0	18.9455	74.7968	38.7601	18.812	28.8827	0	33.5561	0	12.8982	0	21.5344	0	0
CUT333_CUTs	0	1.44556	0	0	0	0	0	0	0	0	0	7.49893	0	0	0	0
CUT334_CUTs	56.0565	39.2109	1.06113	99.9106	97.6341	147.19	1.4983	75.5455	123.275	29.9608	0	14.3979	95.9807	0	152.01	0
CUT335_CUTs	57.3248	16.9854	1.06113	0	60.9824	39.2507	1.16534	22.6073	0	46.7389	0	13.1981	0.741163	0	0.0589873	0
CUT336_CUTs	0	0.722782	0	0	0	3.92507	0	1.76997	0	0	0	0	0	0	0	0
CUT337_CUTs	53.2664	53.8473	0.530563	86.5058	45.4879	48.5727	0	59.9376	9.13753	59.9216	0	10.4985	0	0	18.2271	0
CUT338_CUTs	0	0	0	0	0.062227	7.35951	0	11.1025	0	0	0	0	0	0	0	0
CUT339_CUTs	0	0	0	0	0	0	0	0	0	0	0	0	0	0	0	0
CUT340_CUTs	36.145	25.1167	0.530563	143.878	101.306	88.3141	0	85.2803	0	51.5326	0	25.4964	0	0.10876	101.222	0
CUT341_CUTs	0	12.8294	0	39.3208	58.68	49.0634	0	69.5115	0	31.1593	0	30.2957	0	0	0	0
CUT342_CUTs	0	0.542087	0	0	15.3078	24.0411	0	14.4011	0	0	0	0	0	0	67.7764	0
CUT343_CUTs	0	11.2031	0	30.2055	0	21.0973	0	14.4816	0	0	0	0	0	0	0	0
CUT344_CUTs	0	4.156	0	0	2.11572	0	0	0	32.2991	3.5953	0	15.2978	0	0	0	0
CUT345_CUTs	0.634123	11.9259	0	0	9.39627	1.4719	0	4.18356	0	15.5796	0	2.69961	0	0	0.294937	0.313953
CUT346_CUTs	0	0.722782	0	0	0	0	0	0	0	38.3499	0	0	0	0	0	0
CUT347_CUTs	21.7504	0	0	0	0	4.4157	0	0	0.189956	0	0	0	0	0	0	0
CUT348_CUTs	0	20.2379	2.65282	88.2931	83.1975	109.411	161.483	135.885	0	40.7467	0	19.4972	0	0.10876	25.8364	0
CUT349_CUTs	0	0	0	0	0	1.96254	0	0	0	0	0	0	0	0	0	0
CUT350_CUTs	0	29.4534	0	0	5.97379	26.9849	0	16.5733	0.0065502	4.79373	0	0.899871	0	0	21.8253	0
CUT351_CUTs	9.06797	41.7407	551.255	22.5201	46.7325	70.1606	25.6376	60.7421	59.4955	63.5169	0	8.09884	0	0	100.16	0
CUT352_CUTs	0	14.2749	0	0	8.83623	20.116	0	28.239	0.0065502	11.9843	0	2.0997	0	0	0	0
CUT353_CUTs	0	13.1908	0	16.2645	36.2783	44.157	0	36.6866	24.8122	0	0	3.59949	0	0	74.6779	28.8837
CUT354_CUTs	0	16.2626	0	44.3253	7.1561	16.1909	0	19.2283	0	10.7859	0	8.09884	0	0	0.0589873	0
CUT355_CUTs	0	14.2749	0	31.9929	46.5458	34.3444	0	22.6073	44.1549	22.7702	0	5.99914	0	0	0	0
CUT356_CUTs	0	1.26487	0	0	5.35152	12.2658	0	9.89573	0	0	0	2.99957	0	0	0	0
CUT357_CUTs	25.3649	16.4433	193.125	54.3342	42.9988	49.554	0	70.6378	29.0829	11.9843	0	10.1985	55.2167	0	0	0
CUT358_CUTs	0	6.50504	0	29.6693	13.3166	6.86887	0	0	0	10.7859	0	0	0	0	0	0
CUT359_CUTs	0	0	0	0	3.36026	0	0	8.36712	0	0	0	3.29953	0	0	0	0
CUT360_CUTs	24.2869	0	0	44.504	4.72925	6.37824	0	0.0804531	0	0	0	2.39966	0	0	0	0
CUT361_CUTs	11.2874	3.61391	0	0	171.933	144.246	0	341.765	31.6964	0	0	11.9983	0	0	29.1987	0
CUT362_CUTs	57.6418	18.7923	0	36.4611	55.4442	52.0072	0	33.3076	0.445414	53.9295	0	13.4981	0	39.4798	0	0
CUT363_CUTs	19.9115	18.4309	0	0	62.7248	33.3631	217.919	183.272	0	43.1436	0	14.9979	0	0	126.351	0
CUT364_CUTs	27.6478	1.62626	0	0	22.2773	12.2658	0	74.7409	0	0	0	7.49893	0	0	0	0
CUT365_CUTs	0	0.903478	0	0	11.6987	4.4157	0	10.7003	44.9803	9.58746	0	0	0	0	0.0589873	0
CUT366_CUTs	0	6.50504	0	0.536193	20.1615	22.5692	0	14.2402	0	10.7859	111.822	6.89901	0	0	57.0407	0
CUT367_CUTs	0	13.1908	0	23.235	5.47597	5.39697	0	0.241359	0	0	0	10.4985	0	0	0	0
CUT368_CUTs	0	41.3793	279.607	18.0518	30.8024	49.554	127.022	60.1789	18.8318	52.731	0	51.2927	0	23.3834	139.8	33.593
CUT369_CUTs	0	1.98765	0	28.7757	6.03602	22.5692	0	16.9756	0	7.1906	0	7.19897	0	0	0	0
CUT370_CUTs	0	0.361391	0	36.1037	6.34715	5.39697	0	0	0	0	0	0	0	0	0	0
CUT371_CUTs	0	2.34904	0	0	10.8275	10.3033	0	1.3677	0	0	0	0	0	0	0.0589873	0
CUT372_CUTs	0	0.722782	0	0	20.846	7.85014	0	8.76939	0	0	0	1.49979	0	0.10876	31.4402	0
CUT373_CUTs	29.677	15.7205	1.59169	30.3843	10.143	14.719	0	0	47.5152	0	0	10.1985	0	0.21752	0	0
CUT374_CUTs	0	10.119	362.905	0	15.619	50.0446	0	20.8374	0	7.1906	105.469	2.99957	0	0	0	0
CUT375_CUTs	3.1072	2.71043	0.530563	46.2913	20.846	12.2658	0	2.25269	0	26.3655	0	0	0	0	0	0
CUT376_CUTs	37.9206	8.67339	0	0	22.0906	30.4193	0	12.792	0.0065502	0	0	5.39923	0	0	98.7448	0
CUT377_CUTs	0	3.25252	0	14.4772	3.9203	5.39697	0	4.90764	0	21.5718	0	0	0	0	0	0
CUT378_CUTs	29.1063	11.9259	0	31.6354	68.7608	60.348	138.842	124.863	36.334	3.5953	0	16.1977	0	20.3381	54.8582	0
CUT379_CUTs	0	5.24017	0	0	32.5447	12.2658	0	11.183	0	0	0	11.9983	0	17.9454	0	97.0115
CUT380_CUTs	0	10.119	0	0	14.0011	42.1945	117.2	15.2861	0	0	0	0.599914	0	0	22.7691	0
CUT381_CUTs	0	7.22782	0	0	7.40501	19.6254	0	10.6198	0	2.39687	0	0.899871	0	0	0.235949	0
CUT382_CUTs	0	10.4803	0	24.4861	11.3253	9.32204	0	12.953	0	13.1828	94.8795	1.19983	0	0	0	0
CUT383_CUTs	0	23.6711	0	8.0429	15.5567	27.4755	0	73.7755	6.00654	9.58746	0	39.2944	0	13.4862	0	27.3139
CUT384_CUTs	0	2.16835	2.65282	28.4182	18.2947	15.2096	1.16534	25.2623	0	0	0	8.09884	0	0	0	0
CUT385_CUTs	31.7696	18.973	0	20.1966	12.6321	11.7752	0	21.9637	22.4803	50.3342	0	5.09927	0	0	86.1805	0
CUT386_CUTs	0	21.8642	0	0	157.932	261.508	0	104.267	47.9082	23.9687	0	7.49893	0	0	125.171	78.4883
CUT387_CUTs	0	14.4556	0	0	26.1353	26.4942	0	8.76939	0	19.1749	0	5.39923	0	0	0	0
CUT388_CUTs	0	0	0	0	0	0	0	0	0	0	0	0	0	0	0	0
CUT389_CUTs	68.0414	2.34904	0	0	23.1484	21.5879	0.665911	16.2515	0.0131004	5.99216	0	3.89944	0	0	0	0
CUT390_CUTs	0	5.60156	0	0	18.357	10.3033	0	3.05722	0	0	0	0	0	0	0	0
CUT391_CUTs	0	4.69808	0	0	6.28492	30.9099	0	0	0	0	0	8.69876	0	0.435039	0	0
CUT392_CUTs	0	0	0	0	0	0	0	0	0	0	0	0	0	0	0	0
CUT393_CUTs	0	2.71043	0	16.9794	0	1.4719	0	8.60848	0	0	0	0	0	0	0	0
CUT394_CUTs	0	3.25252	0	0	3.36026	0	0	0	0	0	0	9.29867	0	0	50.2572	0
CUT395_CUTs	35.8914	27.8271	0	26.9884	21.8417	13.2471	0	14.3207	30.1178	15.5796	0	7.79888	0	0	142.336	143.79
CUT396_CUTs	0	20.2379	0	0	53.3907	102.052	23.1404	37.3302	0	8.38903	0	10.4985	0	35.782	0	0
CUT397_CUTs	0	5.42087	0	0	0	3.43444	0	0	0	0	0	0	0	0	0.0589873	0
CUT398_CUTs	31.0086	21.8642	0	0	12.5698	57.8948	0	9.41301	0	41.9452	0	9.29867	34.8347	69.0625	0	0.627906
CUT399_CUTs	69.056	20.9607	0	15.9071	206.469	175.647	0	184.479	97.264	0	0	29.6958	0	210.124	0	0
CUT400_CUTs	21.4334	32.3445	0	0	38.9541	30.9099	0	32.1008	0	23.9687	0.423569	8.3988	0	0	0	0
CUT401_CUTs	0	22.7676	0	18.7668	25.3264	18.6441	0	13.9184	0	2.39687	0	2.99957	0	0	89.6607	66.872
CUT402_CUTs	122.703	37.9461	0	33.4227	6.47161	8.34077	0	11.1025	109.467	14.3812	0	0	0	0	0.353924	0
CUT403_CUTs	13.7605	24.5746	0	35.0313	39.9497	67.2168	104.049	21.4005	31.9388	0	0	9.89858	0	0	0	2.82558
CUT404_CUTs	0	0	0	0	3.17358	0	0	0.0804531	0	0	0	0	0.370582	0	0	0.313953
CUT405_CUTs	6.34123	73.5431	484.935	106.524	68.2008	93.2204	10.3216	146.586	0	155.796	0	6.2991	53.3638	0.21752	137.853	37.0465
CUT406_CUTs	0	0	0	25.0223	0	0	0	0	0	0	0	0	0	0	0	0
CUT407_CUTs	0	16.0819	0	19.1242	62.6626	74.0857	0	52.2141	56.9213	31.1593	0	9.29867	0	16.5315	51.5549	0
CUT408_CUTs	0	11.5645	0	34.6738	15.2456	21.0973	0	12.1484	0.0065502	0	0	2.69961	0	0	37.7519	0
CUT409_CUTs	0	17.3468	0	23.95	29.1845	37.7788	0.332955	31.3767	51.347	10.7859	0	11.9983	0	0	8.90708	76.9185
CUT410_CUTs	0	0	0	0	0	0	0	0	0	0	0	0	0	0	0	0
CUT411_CUTs	0	11.0224	0	0	16.0546	32.3818	0	18.3433	0.0065502	33.5561	0	3.89944	0	0	0	0
CUT412_CUTs	0	7.04713	0	0	13.1299	8.83141	0	17.0561	0	41.9452	0	0	0	0	0	0
CUT413_CUTs	0	0	0	0	0	0	0	0	0	0	0	0	0	0	0	0
CUT414_CUTs	0	1.44556	0	0	0	2.9438	0	9.17165	0	0	0	8.69876	0	0	0	0
CUT415_CUTs	0	10.119	0	0.536193	0	6.86887	0	5.06855	0	20.3734	0	0	0	0	0	0
CUT416_CUTs	0	0	0	0	27.8777	38.2694	0	20.7569	0	0	0	0	0	0	0	0
CUT417_CUTs	0	22.9483	0	46.4701	30.1801	29.438	55.1041	37.813	109.408	27.564	0	5.09927	0	24.5797	0	0
CUT418_CUTs	0	9.39617	0	0	19.9749	29.438	0	20.5155	0	0	0	0	0	0	0	0
CUT419_CUTs	0	5.05948	486.526	0	8.40064	21.0973	0	5.55126	0	10.7859	0	8.3988	0	0.10876	21.8253	0
CUT420_CUTs	20.9895	2.34904	0	0	5.78711	20.6066	0	10.3785	0	2.39687	0	0	0	0	0	0
CUT421_CUTs	0	0	1.06113	0	5.41375	4.4157	0	0	0	0	0	0	0	0	0	0
CUT422_CUTs	12.3654	44.4511	3.71394	47.7212	64.4049	54.951	59.4325	56.9608	81.5042	20.3734	0	34.4951	0	32.1929	17.8142	0
CUT423_CUTs	21.687	26.9236	2.12225	0	59.4268	46.6102	0	115.692	0.0065502	5.99216	0	4.49936	0	0	80.6356	0
CUT424_CUTs	0	11.7452	0	22.3414	56.0665	82.4265	0	66.937	37.6375	31.1593	0	31.1955	131.927	0	51.9088	38.3023
CUT425_CUTs	0	0	0	0	0	0	0	0	0	0	0	0	0	0	0	0
CUT426_CUTs	0	0	246.712	0	0	1.4719	0	0	0	0	0	0	0	0	0	0
CUT427_CUTs	0	0	0.530563	3.93208	0	1.96254	0	0	0	0	0	0	0.741163	0	0	0
CUT428_CUTs	13.4434	47.8843	0	84.0036	32.358	23.5504	0	46.9846	0	23.9687	0	0	0	0	25.4235	0
CUT429_CUTs	0	0	0	0	6.03602	0.981268	0	0	0	0	0	7.19897	0	0	0	0
CUT430_CUTs	41.8521	0	0	0	6.03602	16.6815	0	5.39036	0	0	0	5.39923	0	0	0	0
CUT431_CUTs	0	26.2009	0	38.9634	43.5589	77.0295	0	20.8374	0	46.7389	0	16.1977	0	0	0	0
CUT432_CUTs	68.0414	74.6273	0	125.112	316.798	276.227	786.774	257.852	56.7706	8.38903	0	49.4929	0	18.7067	88.068	0
CUT433_CUTs	45.0862	35.4163	316.216	31.9929	136.153	95.183	510.088	376.199	0	99.4699	0	4.49936	0	0.10876	48.7235	93.244
CUT434_CUTs	13.0629	35.9584	0	25.916	38.5185	55.9323	0	97.0265	152.823	58.7232	0	12.5982	0	0.10876	56.3329	0
CUT435_CUTs	25.3015	8.85408	0	0	16.8635	3.92507	0	17.6997	34.7226	0	0	2.99957	0	0	0	0
CUT436_CUTs	0	0.180696	0	0	26.6954	9.81268	0	3.37903	0	0	0	0	0	0	0	0
CUT437_CUTs	0	7.58921	0	0	7.21833	4.4157	0	17.217	0	0	0	0	0	0	0	0
CUT438_CUTs	0	18.4309	0	73.8159	27.5666	15.2096	0	59.5353	0	0	0	3.29953	0	0	0	210.035
CUT439_CUTs	31.072	44.6318	1.06113	99.1957	26.6954	42.6851	0	8.84984	0	51.5326	0	13.4981	0	0	0	0
CUT440_CUTs	36.4621	7.95061	0	0	33.9759	44.157	0	11.9875	5.15501	21.5718	0	0	0	0	0	0
CUT441_CUTs	12.1118	31.6217	0.530563	37.891	58.1822	38.2694	0	43.1229	46.4737	69.5091	0	6.59906	82.6397	24.6885	42.7658	0
CUT442_CUTs	0	16.624	0	0	24.8286	30.9099	0	1.12634	0	0	0	5.09927	0	0	0	0
CUT443_CUTs	35.3207	5.78226	0	0	14.6856	28.4568	158.82	18.0215	0	0	0	4.79931	0	0	94.3207	0
CUT444_CUTs	0	0	0	0	19.7882	2.45317	0	0.0804531	0.0065502	0	0	2.39966	0	0	0	0
CUT445_CUTs	21.1163	16.0819	0.530563	0	9.02291	0	0	9.17165	45.668	9.58746	0	8.3988	0	0	5.48582	0
CUT446_CUTs	0	4.51739	0	0.178731	19.1037	31.8912	0	35.5603	0	0	0	3.59949	0	0	0	0
CUT447_CUTs	62.0807	15.3591	0	0	16.3657	8.34077	0	59.6962	15.8711	0	0	1.19983	0	0	47.4848	0
CUT448_CUTs	0	5.24017	0	0	3.48471	9.81268	387.727	15.2861	0	0	0	0	0	0	0	0
CUT449_CUTs	17.375	19.1537	326.296	0	68.9475	145.718	451.321	148.919	0.0065502	26.3655	0	13.4981	0	0	19.2888	0
CUT450_CUTs	0	0	0	0	0	0	0	0	0	0	0	0	0	0	0	0
CUT451_CUTs	0	0	0	52.5469	0	0	0	0	0	0	0	0	0	0	0	0
CUT452_CUTs	0	3.43322	0	0	15.6812	7.85014	0	0.0804531	0	0	0	0	0	0	0	0
CUT453_CUTs	74.5095	39.2109	0	96.5147	95.8295	161.419	0.166478	95.0956	0	23.9687	2.11785	15.2978	0	0	0	0
CUT454_CUTs	9.95574	2.52974	1.06113	0	24.5174	34.3444	0	18.7456	0	9.58746	0	5.39923	0	0.10876	0	0
CUT455_CUTs	0	13.7329	0	31.8141	49.9683	60.348	0	83.5908	0	0	0	1.79974	0	0	0	0
CUT456_CUTs	0	18.973	0	22.1626	51.2128	47.1008	0	43.2838	71.6789	32.3577	0	5.39923	0	0	0	0
CUT457_CUTs	23.5894	3.9753	0	20.1966	21.2194	9.32204	0	23.975	0	19.1749	0	2.69961	0	20.1206	0	0
CUT458_CUTs	36.0816	20.9607	0	18.588	43.5589	48.5727	269.028	103.382	57.5959	0	0	4.49936	0	0	0	0
CUT459_CUTs	0	0.542087	0	35.7462	10.2675	6.37824	0	5.95353	0	0	0	29.0958	0	0	64.2372	0
CUT460_CUTs	42.9936	34.5129	0	44.3253	49.4082	59.8573	0	43.8469	0	13.1828	0	30.5956	0	0	49.9033	53.0581
CUT461_CUTs	6.02417	26.2009	0	0	28.1266	61.3292	1.66478	105.635	38.9541	5.99216	0	4.79931	0	0	82.5232	0
CUT462_CUTs	0	5.05948	0	16.9794	4.91593	11.2846	0	2.01133	0	11.9843	0	4.49936	0	0	0	0
CUT463_CUTs	0	0	0	0	0.995632	3.43444	0	0	0	0	0	0	0	0	0	0
CUT464_CUTs	0	0	0	0	0	0	0	0	0	0	0	0	0	0	0	0
CUT465_CUTs	0	13.1908	0	37.891	2.98689	0	0	0	0	0	0	11.3984	0	12.9424	0	0
CUT466_CUTs	0	7.58921	0	0	6.09824	16.6815	0	26.1473	0	0	0	0	0	0	94.0258	0
CUT467_CUTs	113.572	7.58921	605.372	23.0563	67.7652	46.6102	0	52.6163	0.0065502	0	0	8.3988	0	0	0	0
CUT468_CUTs	25.8722	17.1661	0	0	96.0162	99.108	145.169	166.457	35.6069	51.5326	0	19.4972	0	0	0	0
CUT469_CUTs	0	12.2873	0	45.7551	2.55131	13.7377	0	0.0804531	0	10.7859	0	4.49936	0	0	0	0
CUT470_CUTs	0	30.7182	0	57.3727	16.4279	17.1722	0	12.4702	10.0415	38.3499	0	4.1994	0	32.9542	0.0589873	70.0115
CUT471_CUTs	0	0	0	0	2.73799	1.96254	0	0	0	0	0	0	110.433	0	0	0
CUT472_CUTs	19.531	31.441	0	0	40.9454	39.2507	90.3974	97.0265	0	65.9138	0	0	0	0	0.0589873	0
CUT473_CUTs	39.5059	41.1986	274.832	47.0063	26.7576	38.2694	0	30.894	23.3646	2.39687	0	45.5935	0	188.155	0	0
CUT474_CUTs	0	6.86643	0	52.0107	60.049	122.658	0	73.0514	0.0065502	0	0	22.1968	0	0	17.8732	0
CUT475_CUTs	0.126825	25.2974	0	31.8141	68.5741	56.4229	60.4314	39.0198	0	17.9765	200.348	24.5965	0	0	30.6734	75.9766
CUT476_CUTs	49.7153	16.624	0	0	34.9716	17.6628	0.166478	51.8923	64.5195	40.7467	0	26.0963	0	151.394	22.0023	0
CUT477_CUTs	0	0	0	0	0	0	0	0	0.0065502	0	0	0	0	0	0	0
CUT478_CUTs	0	0	0	0	0	0	0	0	0	0	0	0	0	0	0	0
CUT479_CUTs	31.4525	19.5151	0	0	24.393	25.0223	0	49.5591	0.0458514	0	0	6.2991	336.859	0	116.736	69.3836
CUT480_CUTs	38.8718	8.85408	616.514	0	0.871178	0.981268	0	0	0.065502	0	0	0	0	0.10876	0	0
CUT481_CUTs	0	7.58921	0	0	62.227	104.505	0	167.021	0	2.39687	0	12.8982	0	0	0	145.674
CUT482_CUTs	0	20.2379	0.530563	26.2735	16.0546	39.2507	201.771	30.7331	0	7.1906	0	5.99914	0	0	0	0
CUT483_CUTs	83.4506	44.8125	1.06113	74.7096	11.3875	23.0598	0	9.89573	37.0349	67.1122	0	39.5943	0	0	100.278	111.139
CUT484_CUTs	0	0	0	0	0	4.4157	0	0	0	0	0	0	0	0	31.9711	30.7674
CUT485_CUTs	0	3.07182	0	0	0	2.9438	0	0	0	0	0	0	0	0	0	0
CUT486_CUTs	0	7.22782	0	22.8776	3.98253	17.1722	0	10.7807	0.0065502	3.5953	0	0	0	0	0	0
CUT487_CUTs	30.1843	19.6958	0.530563	38.7846	54.6353	53.9697	27.6353	59.3744	0	4.79373	0	27.896	0	0	0	0
CUT488_CUTs	0	2.16835	0	0	13.0677	41.2132	0	29.6872	0	0	0	2.99957	0	0	0	0
CUT489_CUTs	105.645	16.0819	5.83619	22.3414	17.6725	49.0634	9.48923	24.4577	1.95851	11.9843	0	32.0954	0	16.749	9.31999	1.88372
CUT490_CUTs	0	3.9753	0	0	0.186681	3.92507	0	7.7235	0	22.7702	0	0	0	12.7249	0	0
CUT491_CUTs	0	48.065	649.409	44.6828	59.1779	64.273	0	14.1597	48.1178	71.906	0	17.6975	0	0	42.2349	96.6975
CUT492_CUTs	0	2.89113	0	0	25.1397	19.1347	0	24.1359	0	3.5953	0	2.99957	0	0	0	0
CUT493_CUTs	57.7686	8.1313	0	22.1626	0	0.981268	0	2.25269	40.8602	63.5169	0	5.39923	0	0	0	0
CUT494_CUTs	26.2527	12.1066	0	36.4611	12.7565	32.3818	0	11.3439	0	32.3577	0	11.0984	0	0	0	0
CUT495_CUTs	0	0	0	0	0	0	0	0	0	0	0	0	0	0	0	0
CUT496_CUTs	13.4434	5.05948	0	0	7.71615	1.4719	0	0	0	0	0	3.59949	0	0	292.046	547.534
CUT497_CUTs	0	0.722782	0	0	17.9214	117.261	0	25.8254	0	0	0	2.39966	0	0	0	0
CUT498_CUTs	0	12.6487	0	48.4361	20.5971	42.1945	0	30.7331	0	0	0	8.99871	0	0	0	0
CUT499_CUTs	0	6.50504	0	19.3029	7.46724	4.4157	0	3.70084	0	7.1906	0	0	0	0	0	78.1743
CUT500_CUTs	0	15.3591	0	0	0	0	0	0	0	0	0	3.29953	0	0	0	0
CUT501_CUTs	0	0.722782	0	0	2.42685	2.45317	0	9.01075	0	0	0	0	0	0	0	0
CUT502_CUTs	0	0.542087	0	0	3.2358	4.4157	0	0	0	71.906	0	3.59949	0	23.7096	0	0
CUT503_CUTs	11.4142	35.597	1.06113	90.2592	42.6255	50.5353	185.456	77.235	58.0676	23.9687	0	2.69961	0	0	108.478	0
CUT504_CUTs	4.69251	18.2503	663.204	0	20.3482	7.35951	0	24.7796	2.38427	17.9765	0	10.7985	0	0	40.1114	0
CUT505_CUTs	0	0	0	18.588	19.477	8.34077	0	15.7688	0	0	0	0	0	0	0	0
CUT506_CUTs	0	27.1043	0	31.6354	36.0294	23.0598	0	48.9959	34.9715	5.99216	0	0	0	78.4158	201.678	0
CUT507_CUTs	74.6997	82.5779	1.06113	136.014	229.182	219.313	758.972	251.496	92.9474	35.953	0	81.2884	0	217.737	0.0589873	0
CUT508_CUTs	0.0634123	24.0325	0	16.8007	95.394	67.2168	414.862	78.6831	38.7379	15.5796	0	21.8969	0	0	0	0
CUT509_CUTs	10.7801	0	0	0	0	0.490634	0	0	0	0	0	0	0	0	0	0
CUT510_CUTs	79.5191	25.4781	0	31.0992	63.596	113.336	270.859	157.688	0	59.9216	0	14.9979	0	0	0	0
CUT511_CUTs	0	1.62626	0	0	0	0	0	0	0	7.1906	0	2.99957	0	0	0	0
CUT512_CUTs	0	5.60156	1.06113	0	22.0906	26.0036	0	61.0639	0	0	0	0	0	0	0	0
CUT513_CUTs	76.4753	42.4635	0	38.0697	211.136	326.271	0.998866	206.925	32.548	52.731	0	32.6953	0	0	26.7212	0
CUT514_CUTs	0	0	0	0	0	0	0	0	0	0	0	0	0	0	0	0
CUT515_CUTs	35.3207	28.0078	0	92.4039	193.09	253.658	0	297.435	36.6156	22.7702	0	40.1943	0	90.4882	86.4754	78.8022
CUT516_CUTs	47.8129	46.0774	3.71394	72.5648	102.55	73.1044	223.58	98.6355	71.7182	0	0	14.6979	0	0	51.26	6.27906
CUT517_CUTs	55.6126	19.6958	0	44.3253	53.9508	51.5165	0	76.1891	16.8995	17.9765	0	12.8982	0	0.21752	0.530886	100.151
CUT518_CUTs	0	3.07182	0	0	7.21833	11.2846	0	21.5614	23.096	5.99216	0	11.9983	0	0	0	0
CUT519_CUTs	0	3.79461	0	0	2.86244	10.7939	0	0	0	32.3577	0	3.29953	0	0	0	0
CUT520_CUTs	22.7016	2.71043	0	0	6.84497	12.2658	0	11.5852	0	58.7232	0	0.899871	0	0	0	0
CUT521_CUTs	0	2.52974	0	0	0	5.39697	0	0	0	0	0	0	0	0	0	20.7209
CUT522_CUTs	14.3946	23.3097	2.12225	0	46.3591	27.4755	0	35.6407	0	1.19843	0	4.79931	0	32.7367	47.3078	0
CUT523_CUTs	19.531	2.89113	0	0	41.8788	32.8725	0	49.8809	0	0	0	4.1994	0	0	0	0
CUT524_CUTs	15.9799	11.3838	0	17.5156	36.2783	38.7601	0.332955	38.4566	0	19.1749	0	11.9983	0	10.0059	28.6088	0
CUT525_CUTs	0	0	0	0	0	0	0	0	0	0	0	0	0	0	1.82861	0
CUT526_CUTs	0	0	0	0	2.3024	0	0	6.75806	0	7.1906	0	0	0	0	0	0
CUT527_CUTs	0	1.98765	0	58.8025	6.03602	0	0	0.0804531	0	0	0	5.09927	0	0	0	0
CUT528_CUTs	0	17.8889	0	0	34.6604	26.9849	56.4359	38.8589	0.0065502	55.1279	154.179	8.99871	0	27.8425	0	0
CUT529_CUTs	5.32664	1.80696	0	63.6282	1.49345	5.39697	0	4.10311	0	4.79373	0	0	0	0	0.825822	0
CUT530_CUTs	0	0	0	0	2.3024	0	0	2.65495	0	0	0	0	0	0	0	0
CUT531_CUTs	0	0	0	0	5.28929	2.9438	0.499433	18.4238	0	0	0	0	0	0	0	0
CUT532_CUTs	50.0958	72.2782	245.651	105.809	275.603	246.789	529.233	223.338	185.305	156.995	0	33.8952	0	76.6757	64.2962	0
CUT533_CUTs	0	0	0	0	0	0.981268	0	0	0	0	0	0	0	0	0	0
CUT534_CUTs	54.598	42.2828	1.06113	99.9106	79.2149	69.1794	0	59.8571	62.4038	33.5561	0	17.9974	0	0	52.3217	0
CUT535_CUTs	0	11.5645	0	0	11.7609	8.34077	0	13.1139	0	0	0	0	0	0	0	0
CUT536_CUTs	42.6765	11.2031	0	0	45.0523	27.4755	84.5707	26.4691	0	69.5091	0	6.89901	0	0	0	0
CUT537_CUTs	0	0.903478	0	0.357462	27.8777	31.8912	0	35.4798	0	0	0	0	0	0	91.6663	172.674
CUT538_CUTs	0	0	0	0	0	0	0	0	0	0	0	0	0	0	0	0
CUT539_CUTs	0	12.468	0	31.4567	3.17358	10.3033	0	14.1597	37.6047	26.3655	0	0	0	0	0	0
CUT540_CUTs	0	0	0	0	0	0	0	0	0	0	0	0	0	0	0	0
CUT541_CUTs	0	0.542087	0	25.916	14.4989	23.0598	0	62.1903	18.6812	0	0	0	0	0	0	0
CUT542_CUTs	55.5492	25.2974	0	197.319	62.8492	73.5951	0.166478	117.783	84.0915	47.9373	0	44.0937	0	17.8366	159.266	0
CUT543_CUTs	0	8.1313	0	0	16.2412	2.9438	0	3.7813	0	0	0	0	0	0	0	0
CUT544_CUTs	0	0	0	0	0	0	0	0.241359	0	0	0	0	0	0	0	0
CUT545_CUTs	29.1697	56.0156	0	72.0286	93.7761	173.684	123.526	99.1182	0	49.1358	0	35.3949	0	15.6614	26.0134	0
CUT546_CUTs	0	0	0	0	0	0	0	0	0	0	0	0	0	0	0	0
CUT547_CUTs	0	7.76991	0	15.9071	33.8515	27.4755	0	25.9059	22.441	0	0	7.19897	0	0	0	0
CUT548_CUTs	0	4.87878	0	0	0	0.490634	0	0	0	0	0	5.39923	0	0	0	0
CUT549_CUTs	163.16	58.184	2.12225	138.874	741.434	290.455	119.198	660.198	50.6986	99.4699	0	22.4968	1.85291	0	429.369	187.116
CUT550_CUTs	22.765	54.2087	0	60.0536	280.519	300.268	58.7666	215.051	31.6768	94.6762	0	28.196	0	0	107.652	0
CUT551_CUTs	0	16.0819	0	82.7525	98.1319	55.4416	0	73.6951	0.0065502	1.19843	0	12.8982	0	0	40.5243	0
CUT552_CUTs	0	0	0	0	0	0	0	0	0	0	0	0	0	0	0	0
CUT553_CUTs	0	0	0	0	0	0	0	0	0	0	0	0	0	0	0	0
CUT554_CUTs	0	2.52974	0	0	14.4989	18.1535	0	7.8844	0	0	0	5.99914	0	0	0	0
CUT555_CUTs	0	15.1784	0	0	8.40064	13.2471	0	1.85042	0	8.38903	0	2.0997	0	0	0	0
CUT556_CUTs	0	3.07182	0	0	0	0	0	0	0	0	0	0	0	0	0	0
CUT557_CUTs	0	7.22782	0	0	9.27182	11.7752	0	12.2289	0.0065502	0	0	2.69961	108.21	0	0	176.128
CUT558_CUTs	79.6459	42.8248	237.162	183.735	36.2161	71.6325	181.461	213.683	25.2707	8.38903	103.351	51.8926	0	0	158.381	73.779
CUT559_CUTs	0	10.119	0	0	20.3482	34.835	110.708	24.3773	28.0676	8.38903	0	8.3988	0	0	40.3473	0
CUT560_CUTs	0	16.8047	0	0	26.2598	33.8537	29.4666	12.792	0	14.3812	0	7.49893	0	0	87.1832	0
CUT561_CUTs	62.0173	24.5746	0.530563	0	61.0447	104.505	221.915	68.3047	144.262	73.1044	0	6.59906	0	0	31.0273	0
CUT562_CUTs	80.1532	9.03478	1.06113	0	12.8188	39.2507	0	39.422	0	0	0	3.29953	0	0	0	0
CUT563_CUTs	27.838	8.49269	0	0	11.0764	24.0411	1.83125	13.3552	0	0	0	5.09927	0	0	318.59	0
CUT564_CUTs	0	8.49269	0	0	5.97379	4.90634	0	0	0	0	0	6.89901	0	0	13.921	0
CUT565_CUTs	0	5.05948	0	0	7.96505	0.981268	0	8.04531	0	0	0	0	0	0	0	0
CUT566_CUTs	113.191	27.1043	194.717	26.4522	46.5458	67.7075	39.2887	71.9251	0	4.79373	0	19.4972	0	0	55.5071	0
CUT567_CUTs	177.872	85.1076	2.12225	172.833	1141.99	1291.84	979.222	306.848	113.017	130.629	167.31	106.785	133.039	28.1688	274.055	81.3138
CUT568_CUTs	0	2.16835	0	0	99.3765	74.0857	0	124.863	0	0	0	12.2982	0	0	130.598	0
CUT569_CUTs	0	0	0	0	0	0	0	0	0.0131004	0	0	0	0	0	0	0
CUT570_CUTs	0	5.78226	0	0	0.497816	4.90634	0	0	0	0	0	0	0	0	0	0
CUT571_CUTs	0	18.4309	0.530563	35.9249	354.569	340.99	65.4257	335.892	24.4847	32.3577	149.52	37.7946	125.627	0	0.0589873	0
CUT572_CUTs	0	7.95061	0	0.178731	31.4246	19.1347	5.66024	33.9512	0	0	0	4.1994	0	0	0	0
CUT573_CUTs	0	1.26487	0	0	9.27182	5.88761	0	0	0	16.7781	0	0	0	0	0	0
CUT574_CUTs	0	0	0	0.714924	16.4279	25.0223	0	30.009	0	0	0	5.09927	0	0	0	0
CUT575_CUTs	0	10.2996	0	0	25.0775	19.6254	0.499433	37.6521	16.9585	26.3655	0	9.29867	0	0	0	0
CUT576_CUTs	13.6337	11.3838	0	0	9.89409	11.2846	0	6.75806	0	1.19843	0	8.3988	0	0	0	0
CUT577_CUTs	20.609	20.2379	0	21.4477	31.1135	45.6289	0	8.44758	27.1506	0	0	0	0	0	0	0
CUT578_CUTs	27.1405	27.8271	315.685	46.1126	45.1146	67.2168	0	65.3279	27.1506	13.1828	122.411	38.9944	150.086	0	0	0
CUT579_CUTs	0	17.7082	0	15.0134	23.1484	17.6628	0	0	134.954	31.1593	0	7.49893	0	0	175.31	0
CUT580_CUTs	0	18.0696	0	15.7283	60.4846	75.067	146.167	175.549	0.0065502	5.99216	0	7.49893	0	0	116.028	0
CUT581_CUTs	0	27.1043	0	20.7328	49.2838	43.1758	0.166478	36.7671	0	0	0	0	0	0	0	0
CUT582_CUTs	0	0	0	0	0	2.9438	0	0	0	0	0	0	0	0	0	0
CUT583_CUTs	0.380474	24.936	0	24.1287	65.0272	70.6513	36.9581	111.508	89.3055	16.7781	0	2.69961	0	0	0	0
CUT584_CUTs	0	4.51739	0	0	8.5251	10.7939	0	31.2158	0	20.3734	0	3.29953	0	0	0	0
CUT585_CUTs	61.7002	108.959	0	138.874	474.17	580.91	293.001	727.135	223.048	115.05	229.574	108.285	0	41.4375	369.791	81.6278
CUT586_CUTs	21.9407	11.7452	0	73.4584	26.6331	22.0785	0	55.9149	0	28.7624	0	5.69919	24.0878	0	0	0
CUT587_CUTs	9.13138	33.6094	0	55.2279	92.8427	175.156	0	50.605	0	110.256	0	38.9944	178.62	0	188.995	0
CUT588_CUTs	0	0	0	0	0	0	0	0	0	0	0	0	0	0	0	0
CUT589_CUTs	0	0	0	0	0	0	0	0.0804531	0	0	0	0	0	0	0	0
CUT590_CUTs	16.4872	12.1066	0	0.357462	24.5797	65.2543	0	42.3183	30.8842	3.5953	0	24.5965	0	54.7062	32.2661	24.8023
CUT591_CUTs	0	0.903478	0	0.178731	4.72925	3.43444	0	0.321812	0	28.7624	0	0	0	0	0	0
CUT592_CUTs	130.439	30.5376	1.06113	77.5693	37.834	61.3292	0	43.7665	0.0131004	83.8903	0	31.1955	0	0	17.8732	0
CUT593_CUTs	78.2508	36.5005	0.530563	40.0357	136.464	130.999	59.0996	178.525	28.4672	17.9765	0	27.5961	0	21.2082	17.7552	0
CUT594_CUTs	82.6263	6.32434	0	46.8275	31.7358	59.3667	0	27.2736	0	9.58746	0	2.39966	0	0	10.2638	0
CUT595_CUTs	0	3.9753	0	0	13.9388	19.1347	0	0	0	0	0	0	0	0	0	0
CUT596_CUTs	53.4566	16.2626	0	72.7435	87.6156	144.246	200.939	105.474	179.62	91.0809	0	0	0	0	45.0663	57.7674
CUT597_CUTs	12.1118	16.624	0	0	36.1539	26.0036	0	14.3207	0	25.1671	0	0	0	0	0	0
CUT598_CUTs	0	1.62626	0	0	12.3209	15.7003	0	2.89631	0	11.9843	0	0	0.370582	0	0.235949	0
CUT599_CUTs	0	15.7205	0	0	2.48908	0	0	34.4339	0	0	0	0	0	0	0	0
CUT600_CUTs	0	18.973	202.675	62.9133	52.3951	78.5014	0	96.8655	0.366811	11.9843	0	49.193	125.257	0.10876	64.0602	0
CUT601_CUTs	45.6569	14.817	0	0	2.17794	27.9661	0	6.67761	0	0	0	5.09927	0	0	0	0
CUT602_CUTs	0	0	0	0	0	0.490634	0	0	0	0	0	0	0	0	0	0
CUT603_CUTs	0	3.9753	0	0	13.2543	15.2096	0	43.2838	0	0	0	2.0997	0	0	0	0
CUT604_CUTs	0	19.6958	0	58.0876	158.119	181.535	0	74.1778	62.1418	14.3812	186.794	38.3945	0	9.57087	0	0
CUT605_CUTs	0	29.092	0	85.4334	34.536	69.67	3.32955	60.5812	0	27.564	0	27.5961	100.428	16.749	82.8182	0
CUT606_CUTs	0.190237	18.973	0	1.78731	6.72051	9.81268	3.82899	1.12634	59.9278	10.7859	1.27071	0	0	0	2.59544	0
CUT607_CUTs	44.0716	20.2379	0	16.8007	20.2238	42.6851	99.2207	22.6878	106.919	29.9608	182.135	26.6962	0	15.2264	160.563	0
CUT608_CUTs	0	2.16835	0	0	0.062227	15.2096	0	4.82719	0	0	0	0	0	0	0	0
CUT609_CUTs	17.1213	21.6835	0.530563	107.239	154.758	168.778	77.5786	162.676	0.163755	51.5326	0	19.4972	0	0	53.3245	0
CUT610_CUTs	39.5059	18.6116	0	0	28.6866	78.992	0	49.9614	43.0807	7.1906	0	0	0	0	0	40.186
CUT611_CUTs	0	3.9753	0	0	8.89846	16.6815	0	34.273	0	0	0	0	0	0	0.0589873	0
CUT612_CUTs	88.2066	92.5161	277.484	213.226	266.705	437.155	1084.6	221.246	95.1155	173.773	0	28.4959	0	5.65551	310.214	51.4883
CUT613_CUTs	0	8.312	0	0	11.8854	19.6254	0	13.5966	0.0065502	43.1436	0	2.69961	0	0	0	0
CUT614_CUTs	116.806	15.9012	0	33.9589	42.0032	45.1383	17.4802	101.049	59.2597	16.7781	0	13.798	0	0	0.117975	53.686
CUT615_CUTs	53.9639	30.1762	0	26.6309	70.0676	123.149	0	162.596	130.663	29.9608	0	3.29953	0	0.21752	44.1225	0
CUT616_CUTs	0	2.16835	0	0	13.7522	20.116	0	12.3093	0	0	0	12.2982	0	0	13.0952	79.4301
CUT617_CUTs	0	9.21547	0	0	32.7314	72.1232	0	76.7523	0.0065502	8.38903	202.89	28.4959	0	0	116.854	0
CUT618_CUTs	0	14.9977	0	23.7712	43.4344	44.6477	15.9819	59.6962	0	0	209.667	15.2978	86.7161	0	0.530886	172.36
CUT619_CUTs	0	13.9136	0	17.1582	42.5633	60.8386	0.166478	23.2509	0	45.5405	0	8.69876	0	0	44.1225	0
CUT620_CUTs	0	22.7676	0	0	41.4432	30.4193	0	29.2849	0.117904	9.58746	0	8.69876	0	0	0	0
CUT621_CUTs	51.9981	13.0101	0.530563	20.7328	26.3842	15.7003	0.832389	25.8254	0.255458	28.7624	0	0.899871	0	17.6191	42.7068	0
CUT622_CUTs	0	5.96295	0	0	0	5.88761	0	0	0	5.99216	0	7.49893	0	0	0	0
CUT623_CUTs	74.3193	19.8765	325.766	41.8231	321.091	133.452	70.0871	75.465	251.796	140.217	69.8889	57.5918	0	6.96063	44.1225	0
CUT624_CUTs	2.0292	0	0	0	0	0	0	0	0	0	0	0	0	0	0.176962	0
CUT625_CUTs	0	1.08417	0	0	0	0	0	0	0	0	0	0	0	0	0	0
CUT626_CUTs	0	14.0943	0	0	31.4246	58.3854	0	57.6849	0	3.5953	0	4.79931	0	0	0	0
CUT627_CUTs	0	0	0	0	0	2.45317	0	0	0	0	0	0	0	0	0	0
CUT628_CUTs	0	11.2031	0	31.4567	0	10.3033	0	0	0	39.5483	0	0	154.533	0	0	49.9185
CUT629_CUTs	0	9.21547	0	47.7212	68.6986	64.273	0	46.2605	0	0	0	2.39966	0	0	0	0
CUT630_CUTs	0	10.4803	0	0	20.4727	61.8199	48.445	40.6288	0.0393012	8.38903	0	5.69919	0	0	157.968	0
CUT631_CUTs	0	2.16835	0	0	9.02291	20.116	0	40.2266	0	3.5953	0	0	0	0	0	0
CUT632_CUTs	12.1752	6.86643	0	19.6604	10.7653	4.4157	0	8.36712	0	0	0	1.49979	0	0	0	0
CUT633_CUTs	59.4174	18.0696	0	64.7006	6.2227	20.6066	0	8.36712	0.065502	5.99216	0	2.0997	0	0	0.589873	82.2557
CUT634_CUTs	0	0.180696	0	0	3.9203	11.2846	0	13.7575	0	0	0	4.1994	0	0	0	0
CUT635_CUTs	0	0	0	0	0	0	0	0	0	0	0	0	0	0	0	0
CUT636_CUTs	0	5.24017	0	0	34.5982	34.835	0	32.1008	26.2794	0	0	12.2982	0	0	0	0
CUT637_CUTs	0	7.76991	0	0	18.9792	4.90634	0	0	0	0	0	6.89901	0	0	103.7	0
CUT638_CUTs	0	29.8148	375.639	35.0313	378.153	178.591	0.166478	219.798	116.292	0	0	20.3971	0	28.06	95.2645	132.802
CUT639_CUTs	0	7.76991	0	28.7757	6.90719	10.7939	0	3.13767	0	15.5796	0	0	0	0	24.7747	0
CUT640_CUTs	90.0455	38.1268	2.12225	52.9044	25.0775	34.3444	0	18.2629	33.7336	89.8825	0	9.59863	0	35.8907	80.9896	0
CUT641_CUTs	0	0	0	0	0	0	0	4.26401	0	0	0	0	0	0	0	0
CUT642_CUTs	0	10.2996	0	0	31.798	30.4193	0	11.0221	33.2292	0	0	3.89944	0	0	56.6868	0
CUT643_CUTs	23.0821	23.6711	0	26.9884	15.9923	41.2132	6.82559	12.1484	0	0	83.0195	22.7967	0	0	0	0
CUT644_CUTs	66.9	26.5622	0	103.664	253.202	273.774	522.907	265.898	0	17.9765	0	47.3932	0	0	322.189	0
CUT645_CUTs	27.4575	53.4859	0	80.429	43.31	48.5727	0	36.6866	39.4322	41.9452	0	15.8977	0	11.4198	165.4	0
CUT646_CUTs	44.5155	22.2256	0	98.6595	47.9148	76.0482	115.036	49.3178	30.2226	50.3342	0	20.3971	0	0	0	68.4418
CUT647_CUTs	0.0634123	0.722782	0	0	13.6277	7.85014	0	13.1139	0	0	0	0	0	0	0.0589873	0
CUT648_CUTs	0	2.16835	0	0	0	0	0	0.0804531	0	0	0	0.299957	0	0	0	0
CUT649_CUTs	0	8.312	0	0	12.1343	6.37824	0	9.73483	0	0	0	0	0	0	0	0
CUT650_CUTs	0.0634123	4.33669	0	0	280.644	343.444	150.163	534.772	14.024	14.3812	0	26.9961	0	26.3199	0	0
CUT651_CUTs	0	8.1313	0	26.9884	0	3.43444	0	0	0	0	0	0	0	0	0	0
CUT652_CUTs	0	22.2256	0	0	131.983	131.98	94.3929	70.7987	28.0742	31.1593	0	0	0	0	60.639	0
CUT653_CUTs	0	40.6565	0.530563	79.3566	66.0851	76.0482	360.258	85.4412	57.478	16.7781	0	3.29953	0	0	75.5627	0
CUT654_CUTs	0	7.22782	0.530563	0	7.77837	6.86887	0	14.0793	14.7445	5.99216	0	0	0	0	0	0
CUT655_CUTs	23.7796	53.6666	0	42.8954	107.217	189.875	81.5741	77.4763	95.24	23.9687	164.768	40.4942	60.7754	0	130.362	139.709
CUT656_CUTs	15.0287	38.6689	327.357	14.4772	64.8405	93.2204	0	46.9042	0.0131004	3.5953	154.603	20.0971	0	0	60.462	0
CUT657_CUTs	18.1993	8.312	0	44.8615	23.024	41.7039	0	26.0668	0	0	0	13.4981	0	0	0	4.7093
CUT658_CUTs	0	0	0	0.178731	0	8.83141	0	0	0	0	0	0	0	0	0	0
CUT659_CUTs	42.2326	54.9315	0	35.9249	43.5589	60.8386	0	19.5501	98.1941	57.5248	0	9.89858	0	0	0	0
CUT660_CUTs	19.2139	3.79461	0	0	22.1528	38.2694	0	47.3869	0	0	0	7.19897	0	11.311	0	0
CUT661_CUTs	24.0333	39.9337	310.379	67.9178	60.7335	36.7975	0	49.8809	0	0	0	30.2957	0	0	17.6962	0
CUT662_CUTs	0	0	0	0	0	0	0	0	0	0	0	5.09927	0	0	0	0
CUT663_CUTs	0	2.89113	0	0	4.23143	3.43444	0	13.677	0	0	0	4.79931	0	0	0	0
CUT664_CUTs	33.4183	3.07182	0	0	7.71615	10.3033	0	1.68952	0.0065502	10.7859	0	3.29953	0	0	34.5666	0
CUT665_CUTs	0	0.542087	0	44.8615	0.062227	0.490634	0	9.0912	0	57.5248	0	0	0	0	0	0
CUT666_CUTs	0	0	0	0	4.35589	10.3033	0	0	0	19.1749	0	0	0	0	0	0
CUT667_CUTs	0	22.9483	0	43.6104	8.15173	51.0259	0	20.1937	0.0065502	7.1906	0	13.1981	0	0	0	0
CUT668_CUTs	0	24.3939	0	48.0786	8.5251	22.5692	0	18.0215	0	10.7859	0	13.1981	137.115	0	0	0
CUT669_CUTs	74.9534	74.0852	0.530563	18.7668	318.789	375.825	930.61	482.799	94.8994	147.407	0	100.186	54.4755	0	170.473	92.3022
CUT670_CUTs	5.45346	6.32434	0	0	45.1768	50.5353	0	54.1449	0.0065502	0	0	0	0	0	0	0
CUT671_CUTs	0	20.78	0.530563	25.7373	73.4901	113.336	0	72.2469	31.5523	50.3342	0	6.59906	0	0	0	0
CUT672_CUTs	0	4.87878	0	24.4861	12.7565	11.7752	0	7.56259	59.4759	0	0	8.69876	0	0	0	0
CUT673_CUTs	0	21.3221	0	53.2618	79.7128	96.6549	0	246.83	0	3.5953	0	25.1964	0	0	0	0
CUT674_CUTs	37.3499	21.5028	4.2445	3.75335	189.046	166.815	206.765	193.57	0	22.7702	0	14.3979	0	0	53.0296	0
CUT675_CUTs	0	0	0	26.0947	9.70741	5.88761	0	0	0	0	0	0	0	0	0	0
CUT676_CUTs	0	2.16835	0	0	7.34278	14.2284	0	5.39036	0	0	0	0	0	0	0	0
CUT677_CUTs	584.725	509.742	451.509	220.554	4840.01	6517.09	2650.49	3268.41	358.722	530.906	89.7966	156.878	128.962	37.3046	328.913	426.034
CUT678_CUTs	44.2618	1.80696	0	0	0	8.83141	110.375	36.4453	0	0	0	0	0	0	0	0
CUT679_CUTs	18.5164	25.1167	0	20.5541	38.7052	85.8609	0	69.1092	0	0	0	14.3979	0	0	0	0
CUT680_CUTs	7.67289	15.3591	0.530563	39.1421	628.181	436.664	382.732	687.472	111.065	23.9687	0	20.0971	92.6454	0	9.26101	80.058
CUT681_CUTs	0	19.6958	0	24.8436	103.919	179.081	73.5831	343.293	0	21.5718	0	2.99957	0	0	0.117975	0
CUT682_CUTs	0	0	0	0	0	0	0	0	0	0	0	0	0	0	0	0
CUT683_CUTs	0	5.96295	0	47.8999	6.65829	4.90634	0	20.2742	0	7.1906	0	8.99871	0	0	0	0
CUT684_CUTs	0	40.4758	0	81.8588	87.3045	65.7449	0	63.6384	0.0065502	45.5405	0	21.297	0	0	48.1336	0
CUT685_CUTs	8.81432	8.312	0	0	10.8897	9.32204	0	4.98809	0	5.99216	0	0	0	0	0	0
CUT686_CUTs	101.333	49.6913	2.12225	345.666	262.1	203.122	93.2275	330.421	115.133	151.003	0	49.7929	117.474	123.225	171.535	0
CUT687_CUTs	40.0766	9.39617	0	67.2029	50.4039	25.513	0	42.7206	96.0587	0	0	7.49893	0	35.6732	0	154.151
CUT688_CUTs	30.5648	8.67339	0	0	12.3209	13.7377	0	15.7688	19.9847	14.3812	0	0	0	0	0	0
CUT689_CUTs	0	8.85408	0	0	18.357	43.6664	0	24.7796	66.5566	26.3655	0	11.9983	0	0	81.1665	0
CUT690_CUTs	0	0	0	0	0	0	0	0	0	0	0	0.299957	0	0	0	0
CUT691_CUTs	55.0419	9.21547	0	0	81.5796	71.6325	0	64.7648	63.2029	2.39687	0	0	0	0	0	0
CUT692_CUTs	0	30.8989	0	0.178731	36.8384	62.3105	0	44.1688	0	0	0	5.99914	0	21.3169	49.0185	0
CUT693_CUTs	2.72673	7.76991	0	0.178731	15.5567	16.6815	621.461	2.5745	27.0261	0	0	11.6983	0	0	0	0
CUT694_CUTs	57.9589	30.1762	0	0	35.1582	54.951	122.861	62.5121	34.5392	39.5483	0	12.2982	0	0	0.0589873	0
CUT695_CUTs	26.1259	14.9977	0	35.7462	119.476	108.43	0	141.919	94.5456	99.4699	0	14.098	0	0	0	0
CUT696_CUTs	0	16.9854	0	0	1.24454	0	0	0	0.0065502	0	0	0	0	0	0	0
CUT697_CUTs	0	3.07182	0	0	13.6277	13.7377	0	0	0.0065502	5.99216	0	3.89944	0	0	0	0
CUT698_CUTs	0.443886	38.8495	1.06113	17.8731	84.5042	87.8235	70.5866	78.0395	61.0348	27.564	0	36.2948	0	10.3322	124.994	0
CUT699_CUTs	0	46.8002	0.530563	27.5246	235.405	152.096	86.2355	189.789	156.046	15.5796	0	32.0954	0	0	165.931	0
CUT700_CUTs	0	7.76991	0	13.941	4.54257	15.2096	0	18.1824	0	26.3655	0	3.29953	0	32.9542	0	59.965
CUT701_CUTs	79.6459	49.6913	0.530563	50.0447	86.1221	123.149	0	83.5103	41.3711	88.684	176.205	54.5922	249.402	17.9454	0	232.953
CUT702_CUTs	30.1843	7.04713	1.59169	0	14.9967	23.5504	0	18.9869	0	33.5561	0	2.39966	0	0	0	24.1744
CUT703_CUTs	0	1.80696	0	0	20.7216	9.81268	0	22.5269	0	43.1436	0	0	0	10.1147	0	0
CUT704_CUTs	0	25.8395	0	0	73.1167	119.224	0	104.267	69.5632	1.19843	0	9.29867	0	10.1147	88.422	19.1511
CUT705_CUTs	0	33.6094	1.06113	0	23.4596	19.6254	0	34.1926	65.6985	56.3263	0	8.09884	0	0	0	49.2906
CUT706_CUTs	0	6.86643	0	0	57.9333	125.112	58.7666	38.3761	63.1374	9.58746	0	0.899871	0	0	24.3028	0
CUT707_CUTs	35.1939	1.80696	0	0	31.8602	59.3667	253.712	38.6175	36.1375	5.99216	0	4.49936	0	0	0	0
CUT708_CUTs	0	9.57687	0	43.2529	20.846	22.0785	0	14.4011	32.81	15.5796	0	27.896	0	0	0	0
CUT709_CUTs	32.2769	11.9259	0	0	7.03165	17.6628	0	9.89573	0	5.99216	162.651	12.5982	0	0	0.589873	0
CUT710_CUTs	5.58029	9.93826	0	75.2458	19.726	23.5504	0	19.7915	98.24	10.7859	0	4.1994	0	0	0	0
CUT711_CUTs	0	20.9607	0	0	21.655	41.7039	0	6.99942	0	99.4699	0	10.1985	230.502	0	0	0
CUT712_CUTs	0	0	0	0	0.062227	1.96254	0	0	0	38.3499	0	7.49893	0	0	172.656	0
CUT713_CUTs	45.4032	9.39617	0	0	15.4323	8.34077	2.33069	18.5042	0	0	0	2.99957	0	8.15699	120.924	0
CUT714_CUTs	34.0524	15.9012	0	0	54.7597	74.5763	0	11.7462	62.5282	9.58746	0	13.798	72.634	0	25.3645	0
CUT715_CUTs	0	0.722782	0	0	0	0	0	0	0	0	0	0	0	0	0	0
CUT716_CUTs	0	0	0	0	7.28056	6.86887	0	0	0.0589518	0	0	0	0	0	0	0
CUT717_CUTs	0	5.05948	0	21.4477	3.85807	1.4719	0	3.45948	1.84061	5.99216	0	5.09927	0	0	0	0
CUT718_CUTs	0	0	0	0	2.24017	1.96254	0	0	0	13.1828	0	4.49936	0	0	0	0
CUT719_CUTs	0	7.58921	0	0	0.062227	4.90634	0	6.43625	0	99.4699	0	0.299957	0	0	52.0268	0
CUT720_CUTs	73.1778	41.1986	0	0	34.2248	42.6851	0	15.6079	79.8994	25.1671	0	33.5952	0	0.10876	77.0374	0
CUT721_CUTs	1.64872	16.4433	0.530563	24.6649	42.6255	57.8948	0.166478	33.6294	0	15.5796	0	20.997	0	0	36.8081	68.4418
CUT722_CUTs	14.3312	6.32434	0	0	5.78711	4.90634	0	0.0804531	117.406	0	0	2.69961	0	0	0	0
CUT723_CUTs	71.0852	53.8473	409.064	0	57.1866	62.8011	334.787	60.5812	32.1681	23.9687	0	8.3988	0	0.10876	149.356	50.2325
CUT724_CUTs	75.3339	13.3715	1.06113	82.2163	53.0174	65.2543	70.9195	149.562	55.6309	19.1749	0	16.7976	0	0	82.8772	0
CUT725_CUTs	0	1.26487	0	16.4433	17.1746	17.6628	0	39.3416	71.1942	15.5796	0	0	0	0	0.353924	0
CUT726_CUTs	0.0634123	0	0	0	0	0	0	0	0.0065502	0	0	0.299957	0	0	0	0
CUT727_CUTs	18.7066	28.1885	0	12.1537	371.682	336.575	623.792	312.56	53.1615	0	0	13.798	0	0	242.674	0
CUT728_CUTs	30.8818	33.6094	0	0	44.9901	23.5504	84.5707	74.9823	32.81	37.1514	0	17.9974	0	0.21752	0.0589873	148.5
CUT729_CUTs	50.5396	9.57687	0	0	21.5305	12.7565	0	20.9983	0	3.5953	0	17.6975	0	0	0	0
CUT730_CUTs	0	10.119	0	0.178731	15.8057	20.116	0	23.8141	0.0065502	0	0.423569	2.39966	0	0	0.471898	0.313953
CUT731_CUTs	0	1.44556	0	94.7274	16.4279	28.4568	0	16.4929	0	0	0	0	0	0	0	0
CUT732_CUTs	0	0.542087	0.530563	0	3.17358	7.35951	0	0	0	0	0	0	0	0	0	0
CUT733_CUTs	63.7928	42.1021	0.530563	112.779	309.206	325.29	456.149	385.934	0	41.9452	0	47.3932	0	0	81.9924	252.732
CUT734_CUTs	0.317062	0	0	0	5.16484	13.2471	0	8.76939	0	0	0	0	0	33.9331	0	0
CUT735_CUTs	0	10.2996	0.530563	0	40.1986	52.0072	0	52.7772	30.4126	22.7702	0	7.79888	0	0	0	0
CUT736_CUTs	0	1.62626	0	0	8.774	20.6066	133.682	36.1234	0	5.99216	0	0	0	0	0	0
CUT737_CUTs	0	12.6487	0	0	33.8515	36.3069	0	41.4334	143.98	10.7859	0	5.09927	0	0	15.8676	0
CUT738_CUTs	0	7.76991	0	0	3.2358	3.43444	0	12.1484	22.0676	0	0	5.09927	0	0	0	0
CUT739_CUTs	82.0556	95.7687	362.905	136.193	263.345	272.792	593.66	216.097	60.6418	133.026	175.358	49.4929	0	51.6609	323.722	0
CUT740_CUTs	11.3508	6.14365	0	0	29.5578	28.9474	0	54.3863	0	0	0	7.49893	0	0	0	36.4185
CUT741_CUTs	0	8.49269	1.06113	17.6944	76.228	63.7824	0	38.1348	16.9716	4.79373	0	6.59906	0	0	1.65164	0
CUT742_CUTs	21.3065	66.6767	506.157	23.5925	177.285	284.077	0	211.029	0	85.0887	0	82.1882	0	30.779	310.745	0
CUT743_CUTs	0	3.43322	0	0	20.9705	13.2471	0	11.9875	0	0	0	0.899871	0	0	0	0
CUT744_CUTs	0	3.9753	0	23.235	7.1561	7.85014	0	23.7337	0	0	0	1.79974	0	0	1.82861	0
CUT745_CUTs	0	54.2087	150.149	75.4245	150.652	243.354	395.052	192.363	29.2401	26.3655	0	17.6975	0	37.8484	0	0
CUT746_CUTs	0	33.4287	0	23.235	28.5622	40.7226	147.832	40.8702	49.6702	74.3028	0	3.89944	43.3581	5.87303	51.142	0
CUT747_CUTs	32.911	3.43322	0	19.8391	9.14737	14.2284	0	9.65437	39.4388	0	0	0	0	0	0	0
CUT748_CUTs	18.7066	0.542087	0	44.6828	10.4541	24.0411	0	34.6753	0.0065502	0	0	4.79931	0	0	0	0
CUT749_CUTs	0	4.33669	0	26.0947	0	0	0.499433	0	0	0	0	0	0	0	0	0
CUT750_CUTs	0	2.34904	0	0	37.4606	44.157	0	53.4209	0	8.38903	0	13.798	0	0	0	0
CUT751_CUTs	47.1788	20.4186	0	44.6828	42.0032	61.3292	4.32842	78.6027	137.508	44.342	0	22.7967	0	0	71.4336	86.3371
CUT752_CUTs	0	3.25252	0	0	26.6331	23.0598	0	6.99942	0	0	0	0.899871	0	0	0	0
CUT753_CUTs	0.0634123	30.3569	0	30.2055	13.441	16.1909	0	24.2968	0	21.5718	0	3.89944	0	0.10876	63.2934	0
CUT754_CUTs	0	25.6588	0	8.0429	38.2074	58.8761	0	96.8655	0.0065502	5.99216	0	12.5982	0	0	0	0
CUT755_CUTs	64.1733	20.4186	0	30.0268	25.6997	24.5317	157.488	27.515	0.0131004	89.8825	0	5.99914	0	0	0	0
CUT756_CUTs	0	9.21547	0.530563	0	25.5753	55.9323	0	16.6538	0	0	0	8.69876	0	0	0	0
CUT757_CUTs	0	0	0	0	0	0	0	0	0	0	0	0	0	0	0	0
CUT758_CUTs	0	0.903478	0	0	2.73799	2.45317	0	0	0	0	0	0	0	0	0	0
CUT759_CUTs	0	16.0819	0	0	17.7347	20.116	0	11.1025	84.2815	45.5405	0	12.5982	0	0	29.6116	0
CUT760_CUTs	0	0.722782	0	0	5.84934	5.88761	0	4.66628	0	3.5953	0	0	0	0	0	0
CUT761_CUTs	0	13.5522	0	0	16.6768	13.2471	0	38.6175	0	0	0	9.29867	0	0	13.98	0
CUT762_CUTs	15.6628	3.61391	0	0	14.9967	12.2658	0	48.5937	0	0	0	4.49936	0	0	0	0
CUT763_CUTs	0	107.152	0	29.1332	87.18	119.715	0	24.9405	0	0	0	32.0954	0	0	0	0
CUT764_CUTs	0	0	0	0	0	0	0	2.5745	0	0	0	0	0	0	0	0
CUT765_CUTs	0	6.68574	0	18.2306	96.514	65.2543	133.515	153.585	0.0065502	0	0	14.9979	0	0.10876	0.0589873	0
CUT766_CUTs	0	1.80696	0	0	0	0	0	1.52861	0	0	0	0	0	0	30.7324	0
CUT767_CUTs	50.0958	19.5151	0.530563	0	79.9617	71.6325	79.5763	38.8589	69.1767	5.99216	0	23.0967	0	18.5979	48.3696	0
CUT768_CUTs	0	5.60156	0	0	5.91156	22.0785	1.16534	6.59716	0	0	0	5.09927	0	0	0	0
CUT769_CUTs	0	11.9259	0	0	25.5753	23.0598	0	52.1336	68.0108	0	0	2.99957	0	0	0.825822	0
CUT770_CUTs	0	3.07182	0	0	2.92467	13.2471	0.166478	3.13767	11.8559	0	0	1.19983	0	0	0	0
CUT771_CUTs	0	15.7205	0	0	18.4192	53.4791	0	12.792	0	8.38903	0	10.1985	0	0	0	0
CUT772_CUTs	0	2.16835	0	0	9.39627	15.7003	0	4.34447	0	1.19843	0	0	0	0	0	0
CUT773_CUTs	0	1.62626	0	0	3.9203	0.981268	0	8.60848	0	0	0	0.899871	0	0	0	0
CUT774_CUTs	0	0.542087	1.06113	0	18.7925	20.116	0	21.4005	0	0	0	0.299957	0	0	56.0379	0
CUT775_CUTs	3.04379	40.4758	1.59169	40.3932	40.0742	79.4827	185.29	101.532	98.3251	127.034	0	8.09884	0	0	68.1893	58.0813
CUT776_CUTs	46.4178	23.8518	0	0	68.6364	63.2918	31.9637	31.4572	33.0851	0	0	7.79888	0	0	0.0589873	0
CUT777_CUTs	44.0716	10.119	0	24.1287	23.0862	39.2507	4.32842	46.5019	0	10.7859	0	17.6975	0	84.6152	78.1582	68.4418
CUT778_CUTs	0	0.903478	0	0	13.1299	20.6066	0	21.5614	0	0	0	10.4985	0	0	0	0
CUT779_CUTs	20.1017	13.9136	0	16.622	9.58295	20.6066	0	13.5161	29.2336	8.38903	0	26.0963	0	0	0	0
CUT780_CUTs	4.75593	19.6958	0	41.8231	91.2248	154.55	2.33069	173.135	33.6746	51.5326	0	6.89901	0	0	0	73.779
CUT781_CUTs	0	13.3715	0	0	21.0327	50.5353	0	32.2617	0	83.8903	0	14.3979	0	0	0.353924	0
CUT782_CUTs	0	0	0	0	28.1266	44.6477	0	100.486	34.3755	0	0	5.99914	0	0	0	185.232
CUT783_CUTs	24.7308	9.93826	349.111	55.4066	5.97379	22.0785	0	15.1252	51.4912	31.1593	0	4.79931	0	0.10876	133.488	0
CUT784_CUTs	42.9936	7.58921	0	0	9.76964	20.116	0	8.44758	0.0065502	1.19843	0	0	0	0	0	0
CUT785_CUTs	26.1259	19.8765	0	32.529	36.465	43.1758	0.832389	37.1693	26.6986	7.1906	0	18.5973	0	146.5	0	18.8372
CUT786_CUTs	0	11.5645	0	24.4861	117.111	96.6549	0	94.7738	0	16.7781	0	30.8956	0	87.878	76.5655	0
CUT787_CUTs	0	0	0	0	0.124454	0.981268	0	0	0	0	0	0	0	0	0	0
CUT788_CUTs	46.0374	17.8889	0	13.2261	120.223	68.6887	0	88.9007	0	22.7702	0	11.3984	0	30.0177	25.6005	0
CUT789_CUTs	0	2.52974	0	0	14.5611	9.81268	0	7.80395	0	5.99216	0	0	0	0	0	0
CUT790_CUTs	24.9211	18.7923	0	9.29401	28.7489	33.3631	0	40.7093	0	0	0	7.49893	0	0	0.235949	135.628
CUT791_CUTs	0	0	0	0.178731	6.03602	37.7788	0	10.7003	0	0	0	5.99914	159.35	0	3.83417	0
CUT792_CUTs	181.486	61.6172	1.59169	0	9.14737	1.4719	0	8.68894	28.7947	13.1828	0	14.6979	0	0	0	0
CUT793_CUTs	0	12.6487	842.534	0	33.3537	65.2543	0	37.7325	0	11.9843	0	10.4985	0	0.10876	111.25	0
CUT794_CUTs	0	13.9136	0	0	0.62227	15.2096	0	3.7813	0	9.58746	0	0	0	0	0	0
CUT795_CUTs	28.1551	17.1661	0	19.1242	90.9136	74.5763	0	15.9297	0	0	0	8.99871	0	0	66.4197	0
CUT796_CUTs	0	0	0	0	0	0	0	0	0	0	0	0	0	0	0	0
CUT797_CUTs	0	1.98765	0	0	6.53383	6.86887	0	0	0	0	0	0	0	0	0	0
CUT798_CUTs	50.4762	28.7306	177.208	31.2779	77.7215	107.449	28.6342	54.869	102.76	83.8903	188.065	18.8973	0	0	0	0
CUT799_CUTs	11.4142	41.7407	0	12.8686	46.2969	42.6851	0	53.0186	42.8252	4.79373	0	30.2957	37.0582	0	0	0
CUT800_CUTs	0	0.722782	0	0	27.691	14.719	0	7.96486	0	0	0	2.39966	0	0	0	0
CUT801_CUTs	37.6669	9.21547	0	0	23.4596	39.7413	0	30.9744	0.0065502	0	0	7.19897	0	0	0	0
CUT802_CUTs	0	5.24017	0	49.6872	53.7641	27.4755	0	29.7677	0	5.99216	0	24.5965	0	0	0	0
CUT803_CUTs	44.5155	9.03478	0	0	44.7412	48.5727	0.166478	28.5609	63.6549	0	0	2.69961	0	0	41.1731	0
CUT804_CUTs	29.6136	27.4657	0	23.4138	14.4989	22.0785	0	10.298	0	11.9843	0	2.99957	0	0	39.4625	63.4185
CUT805_CUTs	79.0752	30.1762	0	0	73.3656	101.561	6.82559	111.428	0	29.9608	229.574	13.4981	0	0	36.9261	0
CUT806_CUTs	0	39.753	2.12225	66.4879	85.7488	107.449	246.553	138.379	0	17.9765	0	23.9966	0	16.314	0	0
CUT807_CUTs	0	3.9753	0.530563	21.269	5.10261	4.4157	0	10.6198	0	9.58746	0	0	0	0	0	0
CUT808_CUTs	0	24.7553	0	23.0563	41.1943	52.9885	0	27.2736	17.358	41.9452	0	0	0	53.9449	0	0
CUT809_CUTs	0	5.96295	0.530563	0	45.6746	67.2168	0	33.388	0	4.79373	0	12.5982	0	0	0	0
CUT810_CUTs	0	0	0	0	0	0	0.166478	0	0	0	0	0	0	0	0	0
CUT811_CUTs	17.4384	28.3692	106.113	62.5559	68.6986	97.6361	135.346	67.0174	60.6287	64.7154	0	15.2978	0	0	164.457	24.8023
CUT812_CUTs	30.3745	10.119	0	0	26.7576	32.3818	0	32.7444	25.3362	23.9687	0	9.89858	0	73.4129	0	0
CUT813_CUTs	0	1.26487	0	33.6014	47.6036	44.157	0	120.358	28.0349	0	0	6.2991	0	0	0	28.2558
CUT814_CUTs	0	0.722782	0	0	5.91156	4.4157	0	9.01075	0	0	0	0	0	0	27.1931	0
CUT815_CUTs	0	4.156	349.111	0	4.48034	5.39697	0	8.36712	0	4.79373	0	23.3967	0	0	0	0
CUT816_CUTs	64.4904	15.9012	0	0	53.5774	97.6361	0	60.8226	0	0	0	17.3975	0	0	0.0589873	0
CUT817_CUTs	69.3097	34.8742	317.807	49.6872	163.284	337.556	78.744	224.464	75.1439	95.8746	94.8795	12.5982	0	109.739	0	0
CUT818_CUTs	0	9.21547	0	14.6559	5.41375	21.0973	1.83125	10.5394	15.0196	0	0	2.69961	0	0	11.5025	0
CUT819_CUTs	0	12.6487	0	17.6944	93.7761	74.0857	4.16194	129.771	34.9519	17.9765	0	17.9974	0	33.2805	48.3106	0.627906
CUT820_CUTs	0	10.661	0	87.2207	55.8176	186.441	1.66478	173.698	69.0195	20.3734	2.11785	12.8982	0	0	33.9177	0
CUT821_CUTs	0	0	0	20.7328	4.16921	0.981268	0	0	0	0	0	0	0	0	0	170.476
CUT822_CUTs	0	5.42087	0	27.3458	14.25	20.116	0	17.6997	0	0	0	0	110.063	14.4651	0	0
CUT823_CUTs	0	5.05948	0	0	2.61353	2.9438	0	7.16033	36.5436	3.5953	0	9.29867	0	0	5.54481	0
CUT824_CUTs	19.6578	5.96295	0	33.244	34.1004	9.32204	0	11.183	0	20.3734	0	0.899871	0	0	0	0
CUT825_CUTs	28.4721	19.6958	0	37.891	25.3886	39.7413	0	13.0334	0	0	0	20.697	0	0	0	0
CUT826_CUTs	0	0	0	0	0	0.490634	0	3.37903	0	0	0	0	0	0	20.5866	62.1627
CUT827_CUTs	0	6.50504	0.530563	0.178731	25.5753	33.8537	0	29.4458	0	0	0	1.49979	0	0	0	0
CUT828_CUTs	0	0	0	0	0	0	0	0	0	0	0	0	0	0	0	0
CUT829_CUTs	0	0.542087	0	0	0	0	0	0	0	0	0	0	0	0	0	0
CUT830_CUTs	0	7.22782	0	0	10.5164	1.4719	0	9.33256	0	0	168.58	0	0	0	0	0
CUT831_CUTs	90.1089	10.8417	0	42.538	121.094	125.112	1.33182	219.476	111.746	14.3812	97.8445	5.39923	92.2749	0	0	18.2093
CUT832_CUTs	55.1687	11.7452	0	44.1466	24.3307	11.2846	0	11.8266	76.7291	15.5796	0	5.69919	0	0	97.3291	0
CUT833_CUTs	0	25.2974	0.530563	0	54.2619	71.6325	122.528	31.8594	38.2073	21.5718	0	5.09927	0	0	5.24987	0
CUT834_CUTs	50.9835	7.40852	0	22.5201	45.1768	28.9474	132.35	15.0447	33.3209	28.7624	0	1.79974	0	0	0	149.756
CUT835_CUTs	0	20.0572	0	32.1716	40.3231	41.2132	0	100.164	36.1964	0	24.9906	18.5973	147.121	32.4104	0	0
CUT836_CUTs	0.126825	14.9977	0	23.0563	98.8787	62.3105	115.369	85.1194	109.84	23.9687	76.2424	24.2965	0	0	0	0
CUT837_CUTs	0	0.361391	0	0	25.8864	22.5692	0	20.4351	0	0	0	0	0	0	0	0
CUT838_CUTs	40.2034	3.07182	0	0	11.0764	14.2284	0	0	0	0	0	0	0	0	0	0
CUT839_CUTs	24.3503	8.312	0	0	5.60043	2.9438	0.832389	0	0	13.1828	0	0	0	0	0	0
CUT840_CUTs	0	8.312	0	0	18.6059	33.8537	0	43.2838	0	13.1828	0	2.39966	0	0	0	0
CUT841_CUTs	0	24.3939	0	56.479	23.7085	28.4568	0	38.2957	0.569868	31.1593	0	9.59863	0	0	30.0835	0
CUT842_CUTs	0	8.85408	0	20.0179	48.5993	50.5353	110.708	37.813	0	0	0	16.4976	0	0	12.5643	0
CUT843_CUTs	0	9.93826	0	0	16.3035	14.2284	0	11.2634	0	0	0	0	0	0	0	0
CUT844_CUTs	0	13.9136	0.530563	15.5496	33.9137	47.1008	0	50.3636	27.8646	8.38903	0	3.59949	0	0	0	0
CUT845_CUTs	0	0	0	0	0	0.490634	0.166478	0	0	0	0	0	0	0	0	0
CUT846_CUTs	0	0	0	0	0.933405	0	0	0	0	0	0	0	0	0	0	0
CUT847_CUTs	0	0	0	0	0	0	0	0.0804531	0	0	0	0	0	0	0	0
CUT848_CUTs	0	32.3445	1.59169	78.4629	137.895	116.28	281.014	229.372	51.668	41.9452	0	25.1964	0	0	0	0
CUT849_CUTs	0	1.08417	0	0	0.560043	3.92507	0	3.05722	58.6571	0	0	0	0	24.7972	0.117975	0
CUT850_CUTs	0	0	0	0.178731	0	0	0	0	0	0	0	0	0	0	0	0
CUT851_CUTs	0	1.08417	0	0	0	0	0	0	0	0	0	0	0	0	0	0
CUT852_CUTs	0	1.98765	0	0	0	0	0	0	0	0	0	0	0	0	0	0
CUT853_CUTs	0	8.49269	0	0	8.5251	10.7939	0	4.42492	0	5.99216	0	4.79931	0	0	0	0
CUT854_CUTs	0	5.78226	0	48.4361	6.53383	23.0598	0	14.562	80.0238	17.9765	0	9.89858	0	0	25.1286	0
CUT855_CUTs	13.4434	5.96295	0	0	28.0644	36.3069	0	23.7337	0	15.5796	0	2.99957	0	0	0.176962	0
CUT856_CUTs	0	0	0	0	0	0	0	0	0	0	0	0	0	0	0	0
CUT857_CUTs	58.6564	13.3715	0	0	49.7816	24.5317	44.1166	31.6181	0	0	0	2.69961	0	36.217	0	0
CUT858_CUTs	0	1.98765	0	21.269	23.1484	6.86887	0	32.0203	0	26.3655	0	1.79974	0	0	0	0
CUT859_CUTs	0	13.3715	0	19.1242	32.9803	41.7039	0	50.0418	25.4475	32.3577	0	0.299957	0	0	0	0
CUT860_CUTs	0	9.75756	1.06113	0	6.78274	28.9474	0	6.59716	0	0	0	2.69961	0	0	0	0
CUT861_CUTs	26.5064	9.39617	0	21.269	20.4104	28.9474	0	17.0561	0.0065502	0	0.423569	14.098	0	0	72.2594	0
CUT862_CUTs	0	8.49269	0	0	50.4039	61.3292	0	29.4458	69.8252	37.1514	105.045	26.0963	0	0	0	0
CUT863_CUTs	0	8.312	0	0	15.9301	10.7939	0.166478	17.0561	0	0	0	3.29953	0	0	0	0
CUT864_CUTs	0	14.2749	0	0	36.0916	27.4755	0	24.5382	0.0720522	0	0	3.59949	0	0	0	0
CUT865_CUTs	0	2.89113	0	0	0	2.45317	0	3.53994	0	9.58746	0	0	0	0	0	0
CUT866_CUTs	0	2.52974	0	0	0	0	0	0	0	5.99216	0	0	0	0	0	0
CUT867_CUTs	47.3056	24.5746	0	0	76.1036	146.7	0	70.7987	50.7248	51.5326	0	0	0	0	63.7063	0
CUT868_CUTs	0	9.93826	0	0	35.096	45.1383	0	59.0526	0	15.5796	85.9845	2.39966	0	14.6826	0	0
CUT869_CUTs	0.697536	65.4118	1.06113	89.723	47.2925	31.4006	0	113.278	101.305	45.5405	93.1852	27.5961	117.474	18.0541	8.3762	85.7092
CUT870_CUTs	0.697536	35.9584	0	0	85.7488	70.1606	31.9637	52.8577	73.2247	13.1828	0	28.7959	80.0457	18.3804	0	0
CUT871_CUTs	2.72673	3.43322	0	0	3.48471	4.4157	0	16.4124	0	4.79373	0	0.299957	0	0	0	0
CUT872_CUTs	0	0	0	0	0	0	0	0	0	0	0	0	0	0	0	0
CUT873_CUTs	0	10.4803	0	16.0858	14.4989	15.2096	0	37.7325	0	11.9843	0	4.1994	0	0	0	0
CUT874_CUTs	27.7746	32.7059	0	80.0715	56.9999	47.5915	72.0849	49.3982	59.561	19.1749	0	20.997	0	29.5827	13.862	0
CUT875_CUTs	0	20.9607	0	0	8.08951	10.3033	0	22.2051	0.517466	0	0	29.0958	0.370582	0	0	0
CUT876_CUTs	0	0	0	46.6488	0	0	0	0	0	0	0	5.99914	0	0	0	0
CUT877_CUTs	26.6966	4.51739	0	22.1626	15.1212	5.39697	75.5809	9.01075	0.117904	9.58746	0	3.29953	0	0	0	0
CUT878_CUTs	0	7.40852	0	26.2735	15.619	17.1722	0	25.6645	0.0065502	9.58746	0	5.09927	0	0	0	0
CUT879_CUTs	0	9.03478	0.530563	0	39.0163	22.0785	0	11.9071	0	0	0	1.49979	77.4516	0	63.2934	0
CUT880_CUTs	21.4334	34.3322	0	0	94.9584	153.078	6.15968	174.422	0	41.9452	0	11.3984	0	0	70.7848	143.163
CUT881_CUTs	0	5.24017	0.530563	0	58.9289	95.183	0.166478	102.417	0	0	0	3.59949	0	0	10.3228	0
CUT882_CUTs	0	8.67339	0	68.454	25.4508	23.0598	0	62.9948	36.8318	0	0	0	0	0	47.8387	174.244
CUT883_CUTs	0	8.67339	0	40.3932	38.5185	40.232	0	24.9405	0	5.99216	0	29.3958	0	0	0	0
CUT884_CUTs	0.253649	22.0449	429.756	24.8436	49.7194	33.8537	0	1.44816	83.4168	45.5405	0.847138	40.4942	122.663	81.8962	0	0
CUT885_CUTs	0	11.2031	0	0	24.393	31.4006	0.332955	26.4691	65.0566	21.5718	0	13.1981	0	0	0	0
CUT886_CUTs	0	3.07182	0	0	2.11572	9.81268	0	6.11444	0	0	0	1.79974	0	0	0	0
CUT887_CUTs	25.7454	1.62626	0	0	0	0	0	0	40.0152	0	0	0	0	0	0	0
CUT888_CUTs	0	2.34904	0	0	9.52073	15.2096	0	16.7342	20.1419	0	0	0	0	0	0	0
CUT889_CUTs	0	0	0	0	0	0	0	0	0	0	0	0	0	0	0	0
CUT890_CUTs	0	17.7082	0	75.9607	26.6331	48.5727	0	12.3898	0	3.5953	0	28.7959	0	33.7156	0	0
CUT891_CUTs	0.253649	13.5522	0	0	50.2794	28.9474	0	102.98	0	7.1906	0	13.4981	0	0	50.3162	0
CUT892_CUTs	0	8.85408	0	0	1.55567	8.83141	0	10.298	0	0	0	1.49979	0	0	0	0
CUT893_CUTs	0	3.79461	1.06113	0	4.97816	0.490634	0.332955	4.10311	36.072	0	63.1118	0	0	0	0	0
CUT894_CUTs	0	0.180696	0	0	0	0	0	0	0	0	0	0	0	0	0	0
CUT895_CUTs	0	0	567.703	0	0.186681	6.37824	0	4.50537	0	0	0	1.49979	0	0	87.3012	0
CUT896_CUTs	0	2.71043	731.646	36.4611	2.36463	12.7565	0	42.3988	0.032751	14.3812	0	0	0	0.21752	0	0
CUT897_CUTs	53.1395	25.8395	490.24	80.429	106.844	78.992	0	78.844	14.1484	56.3263	0	18.2974	66.7047	0	52.3807	0
CUT898_CUTs	8.62408	17.7082	0	11.4388	1.80458	6.37824	0	4.26401	0	0	0	9.89858	0	0	0.294937	0
CUT899_CUTs	0	12.468	0	20.1966	4.8537	2.9438	0	6.27534	0	8.38903	0	0	0	0	0	0
CUT900_CUTs	38.4913	2.71043	0	0	31.3624	11.2846	0	59.2939	0	0	0	0	0	0	0.117975	0
CUT901_CUTs	0	4.69808	0	0	9.89409	4.4157	0	8.04531	0	0	0	11.9983	0	0	0	0
CUT902_CUTs	43.1838	9.03478	0	0	20.9705	22.5692	0	11.6657	0.144104	0	0	10.4985	0	0	0	38.3023
CUT903_CUTs	0	0	0	24.4861	11.2631	17.1722	0	3.13767	0	0	0	6.59906	0	0	0	0
CUT904_CUTs	0	0	0	0	0.124454	0	0	0.884984	0.0065502	0	0	0	0	0	0	0
CUT905_CUTs	11.3508	16.624	0	14.4772	26.8821	21.0973	0	33.7903	46.775	89.8825	98.6916	17.6975	13.3409	0	0	124.325
CUT906_CUTs	16.8043	8.49269	0	0	40.1364	23.0598	313.977	29.2849	0	0	0	2.39966	0	0	0	0
CUT907_CUTs	32.2135	4.69808	0	67.2029	97.3852	93.7111	0	119.071	0	0	0	28.196	0	30.5615	0	0
CUT908_CUTs	0.0634123	9.57687	0.530563	0	8.15173	2.9438	0	2.89631	32.489	1.19843	0	0	0	0	0	0
CUT909_CUTs	0	16.4433	2.12225	55.2279	89.2335	82.4265	0	62.0293	0	0	0	5.09927	0	0	0	0
CUT910_CUTs	43.374	41.3793	0	46.1126	29.62	34.835	0	36.2039	104.024	34.7546	0	31.7955	0	0	121.042	0
CUT911_CUTs	31.4525	1.26487	0.530563	0	45.9857	46.6102	0	27.8368	0	59.9216	0	0.899871	0	76.4582	0	0
CUT912_CUTs	44.0082	9.57687	0	17.1582	20.0993	36.3069	156.656	66.6956	76.9059	61.1201	0	6.2991	0	0	0	68.7557
CUT913_CUTs	0	29.4534	0	0	39.0163	57.8948	162.149	79.1659	90.9496	28.7624	0	17.6975	0	20.0118	0	0
CUT914_CUTs	18.2628	18.6116	0	0	22.8373	30.9099	0	22.8487	0	0	0	1.19983	0	0	176.077	0
CUT915_CUTs	49.3348	24.3939	0	10.3664	17.2991	36.7975	0	21.7223	0	32.3577	0	2.0997	0	0	0	20.4069
CUT916_CUTs	0	5.05948	0	0	1.24454	2.9438	0	0	0	5.99216	0	0	0	0	0	0
CUT917_CUTs	0	0.722782	0	0	7.59169	3.92507	0	7.40169	0	0	0.423569	0.599914	0	0	0	0
CUT918_CUTs	0.0634123	13.1908	0	33.6014	158.554	101.561	0	369.441	39.799	0	0	6.59906	0	0	78.3351	0
CUT919_CUTs	52.8225	24.3939	0	18.2306	167.951	204.104	442.997	112.795	42.6222	16.7781	0	7.49893	31.1289	0	0	0
CUT920_CUTs	0	4.51739	0	0	7.96505	1.96254	0	61.4662	0	23.9687	0	2.0997	0	0	0	0
CUT921_CUTs	0.0634123	45.1739	0	17.5156	101.119	111.374	0.998866	231.705	62.1483	59.9216	0	18.5973	0	0	29.9066	0
CUT922_CUTs	36.9694	15.5398	0	0	122.836	83.8984	334.62	72.086	30.3798	0	0	13.4981	0	9.89715	8.55316	0
CUT923_CUTs	0	5.78226	0	0	94.8961	100.58	0	79.4877	24.9235	64.7154	4.23569	12.8982	32.9818	0	27.1342	0
CUT924_CUTs	0	0	0	0	0	2.45317	0	4.74673	0	11.9843	0	0	0	0	0	0
CUT925_CUTs	0	10.661	0	0	10.0185	12.7565	0.332955	21.6419	0	0	0	0	0	0	0	12.2442
ETS1-1_rRNA	165795	157878	113535	208414	154180	212350	139971	150707	140272	154627	337258	325977	180176	318844	37539.9	58955
ETS1-2_rRNA	165484	157747	113058	208315	154366	212948	139846	150718	140262	154588	337763	326505	180356	318797	37547.5	58877.2
ETS2-1_rRNA	147.117	77.6991	706.179	83.1099	1565.26	673.64	50.6092	554.241	66.8514	87.4856	349.444	47.9931	215.679	173.037	185.928	0
ETS2-2_rRNA	138.176	83.662	731.646	94.5487	1549.27	669.715	54.6047	559.873	66.8383	95.8746	334.196	48.893	188.256	163.466	183.981	0.313953
HRA1_transcript_region	0	0	0	0	0	0	0	0	0	0	0	0	0	0	0	0
ITS1-1_rRNA	5283.58	8527.75	7295.77	5214.3	1023.82	1639.7	4734.46	1188.29	4219.81	6345.7	4737.2	4259.99	2341.34	1527.64	3045.22	5317.11
ITS1-2_rRNA	5324.1	8547.62	7304.79	5214.66	1040.37	1541.08	4720.64	1190.63	4225.79	6550.63	4654.6	4216.2	2313.91	1560.05	3017.2	5368.6
ITS2-1_rRNA	21607.8	41462.6	23446.6	25379.4	4769.26	7864.37	4872.3	3545.17	34674.2	57946.6	9224.06	11123	5045.47	3121.73	22099.7	26595
ITS2-2_rRNA	21582.7	41530	23389.9	25349.4	4733.54	7834.93	4818.2	3517.57	34670.7	58514.7	9311.32	11130.8	5029.91	3139.46	22068.6	26484.8
LSR1_snRNA	2136.17	3448.57	5750.77	2070.78	753.444	973.417	812.245	1443.73	3403.79	2973.31	486.257	401.643	862.344	716.836	6146.65	9091.14
NME1_snoRNA	379.523	481.373	331.071	434.853	1005.71	1486.62	662.914	1790.16	176.502	484.167	0	76.789	282.383	69.7151	367.078	965.406
NTS1-2_rRNA	20.2285	19.3344	0.530563	0.178731	32.9803	28.9474	0.998866	23.6532	19.0218	10.7859	0	10.7985	0	23.4921	314.284	4.08139
NTS2-1_rRNA	73.4315	60.8944	0	10.5451	348.347	376.807	158.986	67.1783	7.70304	35.953	0.423569	14.9979	16.3056	0.21752	115.32	101.721
NTS2-2_rRNA	76.0948	55.1121	0	9.65147	357.432	388.582	160.817	62.7534	6.93667	28.7624	0.423569	16.4976	16.3056	0.32628	115.202	112.081
RDN18-1_rRNA	53272.3	51012.9	37741.6	27262.6	7403.52	6252.15	16529.4	5741.38	55775.8	48923.6	19527.8	24244.6	27891.8	14320.8	64363.6	120647
RDN18-2_rRNA	53295.5	51008.6	37837.1	27315.6	7428.03	6176.59	16531.6	5789.81	55772.6	48592.9	19288.1	24235	27592	14316.6	64416.1	120960
RDN25-1_rRNA	99324.3	96540.6	151634	97552.8	20556.2	15218	61061	16187	93635.2	96615.3	40444.1	44237.4	109319	57176.8	119231	124163
RDN25-2_rRNA	99557.5	96713	151499	97916.2	20572.9	15345.1	61111.6	16228.4	93688.5	97263.6	40340.7	44356.8	109332	57167.8	119192	124386
RDN5-1_rRNA	5025.24	7234.69	8181.81	5521.54	49685.3	24576.8	30535.2	47862	5567.39	3378.38	4147.59	5572.6	2723.78	3592.34	9171.82	5980.49
RDN5-2_rRNA	5045.53	6725.13	8433.3	5440.57	47571.4	23817.8	28948.5	45974.8	5550.97	3277.71	4103.11	5458.92	2615.57	3553.4	9029.95	5911.74
RDN5-3_rRNA	5025.87	6656.82	8522.43	5400.18	47588.2	23868.8	28918.3	46220.5	5538.58	3365.2	4017.55	5431.02	2667.45	3543.72	9011.61	5875.32
RDN5-4_rRNA	5030.5	6614.72	8607.32	5460.05	47566.6	23701.5	29062.2	46130.7	5532.58	3325.65	3987.48	5414.53	2650.4	3577.55	9059.8	5963.85
RDN5-5_rRNA	4999.37	6662.43	8464.6	5393.74	47587	23601.4	28874.1	46177.8	5534.89	3347.22	4005.69	5394.73	2601.11	3534.69	9019.04	5819.43
RDN5-6_rRNA	5053.77	7261.97	8194.55	5529.22	49519.1	24620.5	30590.9	47894.8	5572.11	3410.74	4078.12	5625.7	2668.19	3537.31	9104.1	5957.26
RDN58-1_rRNA	8387.04	13394.4	6247.38	8083.82	2219.26	2217.66	3672	1625.15	18749.3	14366.8	4217.48	3809.46	2786.4	1407.46	11804.5	9164.92
RDN58-2_rRNA	8321.48	13433.3	6125.35	8092.23	2202.59	2160.26	3671.83	1633.76	18748.5	14399.2	4174.27	3768.66	2802.34	1438.57	11818.5	9184.07
RNA170_transcript_region	0	3.79461	0	19.3029	19.2281	23.0598	0	12.3093	0	1.19843	0	9.89858	0	0	93.8488	0
RPM1_transcript_region	0	0	0	0	0	0	0	0	0	0	0	0	0	0	0	0
RPR1_transcript_region	601.783	666.947	1087.65	556.568	724.758	796.789	1651.46	932.452	698.625	625.582	301.158	201.571	292.018	358.364	568.579	718.952
RUF5-1_transcript_region	0	73.001	0	3.03843	3.29803	0.490634	0	0	0	0	0	0.599914	0	0	38.6957	0
RUF5-2_transcript_region	0	62.1593	0.530563	2.50223	2.48908	2.9438	0	0	0	0	0	0.599914	0	0	38.5187	0
SCR1_transcript_region	5912.57	5721.18	14733.7	9006.61	27188.3	32189	32072.6	27946	9458.86	9640.19	1860.32	2757.51	3832.93	3274	4632.69	9067.9
snR10_snoRNA	636.089	307.363	2.12225	776.765	1008.57	850.268	4949.05	1619.44	605.403	580.042	0	91.7869	176.397	58.1865	1613.89	1396.15
snR11_snoRNA	606.349	340.973	4.2445	343.164	1544.54	1627.43	2465.37	2536.2	439.427	335.561	110.552	82.4882	0	9.57087	310.863	249.907
snR128_snoRNA	356.885	198.765	877.021	75.9607	1095.26	460.215	824.065	1048.87	638.088	541.692	68.1946	106.185	173.062	308.987	1909.01	1241.68
snR13_snoRNA	1259.94	724.77	191.533	376.586	1580.5	1046.03	1007.86	797.129	2576.95	686.702	110.552	120.283	175.656	17.6191	533.245	492.278
snR14_snRNA	455.237	526.366	301.36	393.923	1282.87	1277.61	1735.36	1269.07	329.259	639.963	0	76.4891	0	0	2834.16	3391.95
snR161_snoRNA	32.911	68.6643	0	11.975	95.4562	128.546	0	69.1092	0.0065502	37.1514	69.0418	9.89858	40.764	0	17.4013	0
snR17a_snoRNA	940.659	1028.88	1960.43	1013.23	3248.31	3160.66	5695.87	6390.55	1424.87	1451.3	355.374	291.558	239.766	131.382	13444.9	6735.55
snR17b_snoRNA	523.786	526.366	459.998	239.5	2888.76	3143.98	4221.54	4620.18	855.168	771.791	139.354	142.78	173.062	79.3947	2630.77	1649.2
snR189_snoRNA	109.45	87.276	0.530563	158.892	955.869	652.543	876.172	729.147	335.259	64.7154	0	38.3945	0	0.21752	464.879	20.7209
snR18_snoRNA	140.078	240.144	0	98.3021	81.704	65.2543	0	62.5925	88.5588	470.984	0	29.9957	0	0	476.794	252.418
snR190_snoRNA	390.43	208.161	450.979	234.316	54.3864	79.4827	569.021	30.1699	281.279	336.76	0	48.893	458.78	0	1014.76	1506.03
snR191_snoRNA	36.6523	23.4904	777.805	19.8391	9.33405	5.88761	0	9.41301	0	98.2715	0	0	86.7161	0	0	147.872
snR19_snRNA	752.578	970.155	577.783	544.951	3096.35	2316.28	3327.22	2363.55	921.758	635.169	13.9778	253.464	251.996	619.061	2112.81	1020.35
snR24_snoRNA	84.7823	79.5061	0	0	33.2292	40.232	0	22.6878	76.0086	34.7546	0	26.9961	0	0	75.2678	139.395
snR30_snoRNA	1121.38	894.262	2964.79	622.52	2495.24	2983.54	7322.02	3467.21	620.756	958.746	596.809	365.048	328.335	348.902	1773.75	2057.96
snR31_snoRNA	131.707	31.8024	1.06113	134.048	111.511	84.8796	184.457	81.1772	0	38.3499	106.316	22.1968	0	0	51.201	0
snR32_snoRNA	405.205	159.735	172.433	246.113	1137.38	905.71	764.133	802.6	207.825	172.574	0	73.7894	199.373	84.7239	415.566	349.744
snR33_snoRNA	31.1355	40.4758	0	18.0518	395.95	380.241	114.703	338.547	0	40.7467	0	59.3915	21.4937	47.7456	19.1709	337.813
snR34_snoRNA	98.6696	74.2659	1.59169	86.5058	374.793	531.847	64.4269	660.761	114.629	148.606	0	110.684	0	0	651.102	48.6627
snR35_snoRNA	258.976	80.9516	0.530563	43.7891	800.612	632.427	985.715	583.768	108.969	87.4856	0	40.1943	0	0.21752	200.911	287.267
snR36_snoRNA	0	6.14365	0	0	8.02728	2.45317	0	0	0	31.1593	0	7.49893	0	24.0359	235.89	0
snR37_snoRNA	301.779	587.261	661.082	703.664	956.055	1542.06	2365.65	2296.94	703.898	780.18	188.488	182.074	109.692	8.80955	281.546	352.883
snR38_snoRNA	0	9.39617	0.530563	0	14.8722	9.32204	0	2.01133	0	19.1749	0	0	0	0	110.129	0
snR39B_snoRNA	39.9498	29.6341	0	31.8141	49.0349	16.6815	0	45.2951	0	158.193	0	0	0	0	307.442	367.639
snR39_snoRNA	0	24.2132	1.59169	0	76.1036	62.8011	207.098	40.5484	0.275109	45.5405	0	2.99957	0	0	270.103	28.2558
snR3_snoRNA	302.667	203.283	3.18338	208.758	719.717	641.749	2014.38	1461.19	320.705	212.123	162.227	115.483	276.454	77.9808	379.701	281.93
snR40_snoRNA	63.4758	75.3501	0.530563	53.2618	92.5937	18.1535	0	23.0096	0.0065502	131.828	0	45.8934	70.7811	0.21752	1084.48	1211.54
snR41_snoRNA	101.206	136.967	2.65282	63.092	67.7652	43.1758	0	81.7404	285.163	405.07	0	12.8982	31.4994	58.5128	2062.2	852.068
snR42_snoRNA	154.346	325.252	2.65282	603.038	850.518	783.052	522.241	1386.93	184.866	435.031	114.787	97.786	113.769	89.1831	852.897	877.499
snR43_snoRNA	0	33.4287	0	0	1.36899	7.85014	0	0	35.8296	23.9687	0	5.39923	0	0	63.2934	281.302
snR44_snoRNA	74.1924	28.7306	0	0	0	0	0	0	0	11.9843	0	8.3988	0	0	51.201	0
snR45_snoRNA	273.751	94.1424	0	93.4763	419.161	298.305	345.108	527.933	1117.82	124.637	16.5192	19.1973	0	35.2382	108.065	325.255
snR46_snoRNA	35.5109	42.4635	0	30.3843	34.4737	33.8537	0	21.2396	0	76.6997	0	11.3984	88.1985	93.2072	198.256	0
snR47_snoRNA	135.766	65.2311	0	37.7122	174.422	138.849	0	144.494	184.919	98.2715	0	24.8964	0	0	419.341	356.965
snR48_snoRNA	0	50.0527	0.530563	46.8275	47.3547	285.549	0	33.1467	23.5021	178.567	126.224	61.1912	0	0	91.9612	424.464
snR49_snoRNA	66.7732	138.594	1.59169	93.4763	249.779	772.748	44.1166	102.98	98.7967	258.862	184.676	23.9966	0	0	0	0
snR4_snoRNA	942.561	480.47	201.614	520.286	1876.39	1681.89	1987.41	1234.55	1941.64	745.425	0	236.966	219.384	77.1107	1555.32	608.127
snR50_snoRNA	35.8914	24.5746	0	0	22.7128	22.0785	0	10.3785	21.3144	7.1906	0	2.99957	0	0	42.0579	97.3254
snR51_snoRNA	1625.32	577.864	1.06113	75.2458	7264.13	1204.51	372.744	1094.4	4550.52	647.154	0	8.3988	0	0	828.536	382.709
snR52_snoRNA	0	44.2704	0	79.1778	15.619	22.5692	0.166478	136.69	125.777	59.9216	0.847138	3.59949	0	0	557.017	75.3487
snR53_snoRNA	0	8.1313	0	0	67.2051	48.5727	0	30.894	0	0	0	0	0	0	0	0
snR54_snoRNA	185.671	89.0829	1.06113	86.6845	12.4454	18.6441	0	0	239.698	294.815	0	23.9966	345.753	0	149.238	0
snR55_snoRNA	23.2089	78.0605	267.404	22.3414	13.2543	20.116	0	4.90764	27.5895	27.564	0	0	0	0	143.752	536.232
snR56_snoRNA	86.7481	67.3994	0	0	618.412	175.156	0.166478	786.59	398.6	22.7702	0	13.4981	0	0	172.243	0
snR57_snoRNA	181.93	114.561	0.530563	114.388	19.3526	60.348	0	5.22945	119.869	127.034	0	50.6928	102.651	27.7338	186.99	80.9999
snR58_snoRNA	0.570711	18.7923	0	30.7417	24.0818	213.426	0	9.17165	0	1.19843	0	13.798	0	101.147	177.198	0
snR59_snoRNA	98.0355	33.6094	0	29.4906	1061.78	927.298	727.841	530.91	153.321	53.9295	0	19.1973	0	0	37.9878	0
snR5_snoRNA	52.1884	82.2165	0.530563	73.4584	559.545	486.218	928.113	219.798	132.923	75.5013	0	41.0941	0	0	224.388	0
snR60_snoRNA	15.3458	39.2109	368.741	37.7122	37.3362	29.438	0	61.5466	30.7467	68.3107	0	0.599914	0	0.10876	747.782	676.883
snR61_snoRNA	16.6774	84.3848	0	32.529	48.2259	94.6923	0	58.409	0.0262008	147.407	0	2.99957	0	0	125.289	0
snR62_snoRNA	32.0866	8.85408	0	58.9812	1.80458	0.490634	0	9.25211	0.065502	3.5953	0	14.6979	0	0	40.1114	71.2673
snR63_snoRNA	94.6112	169.854	0	12.5112	114.124	52.4978	159.985	81.499	148.886	179.765	0	11.0984	0	134.971	215.009	45.2092
snR64_snoRNA	142.361	73.5431	0	16.0858	94.7717	87.8235	280.182	10.4589	0.0065502	34.7546	0	32.6953	33.3524	16.0965	223.267	757.883
snR65_snoRNA	130.629	18.7923	0	33.0652	60.2979	48.0821	0	58.3285	0	0	0	10.7985	0	0	35.5693	66.558
snR66_snoRNA	48.3202	67.7608	0.530563	24.3074	20.7838	28.4568	385.895	8.60848	11.8297	50.3342	0	2.99957	0	0.10876	34.6255	166.081
snR67_snoRNA	35.8914	49.1492	0.530563	68.454	57.9955	9.32204	0	53.5818	39.0065	75.5013	135.119	2.39966	0	0	202.326	129.663
snR68_snoRNA	68.5487	33.4287	0	99.017	109.644	72.1232	0	16.7342	125.089	71.906	0	31.4955	63.7401	0	314.284	0
snR69_snoRNA	69.3731	33.0673	0	0	19.477	68.1981	0	14.7229	54.6615	32.3577	0	13.1981	0	0	141.098	131.86
snR6_snRNA	1323.42	1362.99	661.612	481.323	52109	48945.1	16300.3	40020.8	1367.43	1369.81	658.65	526.425	305.359	70.0413	2261.04	855.836
snR70_snoRNA	61.6368	47.7036	0	47.7212	26.3842	9.32204	27.6353	16.8952	107.299	94.6762	0	27.896	0	61.7756	682.247	1263.97
snR71_snoRNA	41.4083	44.0897	3.18338	28.4182	192.157	42.6851	0	144.092	89.7247	21.5718	0	2.39966	0	0	100.101	0.313953
snR72_snoRNA	55.6126	41.1986	0	22.3414	30.989	26.4942	18.812	7.16033	63.9431	5.99216	0	5.69919	0	60.4705	189.526	24.8023
snR73_snoRNA	82.0556	65.4118	0	73.2797	230.24	118.243	195.944	57.9262	53.0763	70.7075	0	11.3984	0	0	246.567	592.743
snR74_snoRNA	90.0455	33.9708	0	19.8391	49.6571	22.0785	0	14.8838	70.1461	123.439	0	29.3958	0	0	0	21.0349
snR75_snoRNA	60.3686	62.5207	4.77507	169.616	32.8558	48.0821	0	13.9988	0	119.843	0	30.5956	0	0	108.478	711.104
snR76_snoRNA	120.42	52.0403	0	81.3226	195.082	113.336	0	56.7999	87.3732	87.4856	171.122	50.3928	0	99.7328	202.032	199.046
snR77_snoRNA	147.18	101.551	0.530563	52.9044	36.8384	29.9287	0	8.20622	22.3755	69.5091	0	10.4985	0	0	483.342	485.685
snR78_snoRNA	0.126825	13.5522	0.530563	0	3.79585	26.4942	0	0.241359	0	2.39687	0	34.1951	0	0	171.653	37.3604
snR79_snoRNA	73.1144	16.8047	1.06113	80.9651	60.7958	25.0223	306.153	0.241359	0	80.295	0	9.89858	0	175.647	473.55	197.476
snR7-L_snRNA	342.49	368.077	830.862	185.702	747.47	605.933	549.21	757.144	393.982	421.848	0	61.4912	0	0	306.616	732.138
snR7-S_snRNA	342.49	358.681	480.16	185.702	724.26	541.169	454.817	729.388	393.982	370.316	0	55.4921	0	0	223.562	687.557
snR80_snoRNA	0	18.7923	0	21.9839	13.5655	16.6815	0	10.2175	0	19.1749	0	0	0	0	0	0
snR81_snoRNA	0	16.9854	0	25.0223	25.8864	50.0446	0	5.47081	0	39.5483	0	15.5978	0	0	24.9516	195.279
snR82_snoRNA	296.262	149.074	1.06113	135.121	986.982	482.293	1075.78	611.926	467.003	89.8825	0	36.8947	0	0	234.003	359.476
snR83_snoRNA	65.1879	60.533	0.530563	63.807	20.4727	10.7939	50.4427	29.2045	53.9278	174.971	102.504	28.7959	61.8872	16.314	262.965	1.25581
snR84_snoRNA	205.583	107.514	0	113.315	23.7085	6.86887	0	2.73541	114.432	107.859	0	25.4964	0	0.543799	341.36	363.558
snR85_snoRNA	81.1678	22.5869	0	50.4021	22.7751	23.5504	0	0	100.899	107.859	0	15.2978	0	0	34.5666	0
snR86_snoRNA	638.816	764.162	293.401	770.331	1287.79	1104.91	1539.75	982.172	1672.5	1012.68	322.336	106.185	0	91.2495	1273.18	510.488
snR87_snoRNA	15.3458	25.4781	0	48.9723	0.062227	29.438	0	21.6419	36.5763	101.867	0	8.99871	0	13.2687	91.5483	288.837
snR8_snoRNA	79.2654	299.051	1193.77	589.991	1240.87	1117.66	2084.8	1680.83	378.811	281.632	288.451	171.575	203.82	361.083	30.4964	383.965
snR9_snoRNA	226.065	123.234	2.65282	66.4879	135.717	193.31	97.5559	46.8237	66.7269	188.154	103.774	77.6889	0	0	215.009	120.244
SRG1_transcript_region	355.807	329.95	5.30563	376.586	75.108	229.617	266.864	216.017	157.428	377.506	110.975	144.579	194.555	76.1319	858.737	125.267
SRG1,YER081W_ORF-T	423.975	409.637	5.30563	465.237	92.9049	233.051	266.864	222.533	213.556	429.039	396.037	205.771	352.423	126.596	858.737	125.267
SUT001_SUTs	34.1793	4.51739	0	0	0	2.45317	0	0	0	0	0	0	0	0	0	0
SUT002_SUTs	0	32.3445	78.5233	63.2708	15.9301	12.7565	0.166478	1.85042	26.8755	16.7781	0	0	0	0	0	0
SUT003_SUTs	98.8598	9.03478	0	21.8052	28.1888	33.8537	15.4824	38.6175	117.399	7.1906	0	11.6983	0	0.10876	0	40.4999
SUT004_SUTs	36.3353	4.156	0	29.8481	3.79585	2.45317	0	1.85042	0	0	0	2.0997	0	0	22.5332	0
SUT005_SUTs	0.697536	11.5645	0	37.5335	11.6364	10.7939	0	5.63172	27.989	7.1906	0	6.59906	165.279	0	50.7881	0
SUT006_SUTs	0	9.03478	0	7.14924	23.7707	12.7565	0	35.2385	64.1199	39.5483	0	0	0	0	0	0
SUT007_SUTs	0	0	0	0	0	0.490634	0	0	0	0	0	0	0	0	0	0
SUT008_SUTs	0	2.71043	0	0	1.12009	9.32204	0	2.49405	27.2226	9.58746	0	12.2982	0	0	0	0
SUT009_SUTs	0	1.62626	0	0	0	3.43444	0.166478	4.74673	0.0065502	0	0	3.89944	0	0	0	0
SUT010_SUTs	0	19.1537	0	46.1126	20.286	8.83141	0	13.5966	56.8165	5.99216	0	14.6979	0	0	0	0
SUT011_SUTs	8.11678	4.69808	0	0	10.7653	18.1535	0	0	0	25.1671	0	2.99957	0	0	0	0
SUT012_SUTs	0	0	0	0	0	1.96254	0	0	0	0	0	0	0	0	0	0
SUT013_SUTs	11.3508	10.8417	0	0	9.02291	0	0	0	35.8493	1.19843	0	0.599914	0	0	0	0
SUT014_SUTs	0.0634123	30.1762	0	20.9115	0.062227	0	0	0	0	0	0	5.99914	0	0	0.0589873	66.2441
SUT015_SUTs	0	3.25252	0.530563	0	1.6179	3.43444	0	6.91897	0	0	0	4.1994	0	18.8155	0	0
SUT016_SUTs	5.32664	24.7553	0.530563	45.0402	27.8777	45.1383	0	19.0674	114.976	34.7546	0	12.2982	0	0	48.0747	0
SUT017_SUTs	38.1742	4.33669	0	0	2.42685	0.490634	0	4.26401	73.9256	0	0	6.59906	0	0	17.8142	0
SUT018_SUTs	103.933	43.1862	0.530563	79.1778	53.0174	64.7637	124.525	90.027	31.9584	27.564	3.81212	21.297	4.81756	43.7215	91.7842	0
SUT019_SUTs	0	2.16835	0	14.8347	3.48471	0	0	0.0804531	0	0	0	3.89944	0	0	0	0
SUT020_SUTs	47.369	10.661	0	26.9884	4.48034	6.86887	0	12.5507	22.1528	15.5796	0	15.8977	0	7.61319	28.6088	0
SUT021_SUTs	0	20.9607	0	0	6.47161	32.3818	0	30.2504	113.725	10.7859	0	12.5982	0	0	0	80.9999
SUT022_SUTs	0	0	0	0	0	1.96254	0	0	0	0	0	0	0	0	0	0
SUT023_SUTs	0	9.39617	0	0	12.072	15.7003	0	10.4589	0.0393012	38.3499	0	5.99914	0	0	0.0589873	0
SUT024_SUTs	0.126825	3.07182	0	0	13.3788	35.3256	0	35.4798	0	2.39687	0	13.798	0	0	0.0589873	0
SUT025_SUTs	2.66332	5.05948	0	17.3369	9.89409	8.83141	0	6.59716	0	0	0	1.19983	0	0	0	0
SUT026_SUTs	0	1.08417	0	0	0	1.96254	0	0	0	0	0	0	0	0	46.0691	0
SUT027_SUTs	0	4.69808	0	0	0	0	0	16.0906	0	0	0	2.0997	0	0	0	0
SUT028_SUTs	0.0634123	2.52974	0	0	0	0.490634	0	8.68894	0.0065502	8.38903	0	3.89944	0	0	0	0
SUT029_SUTs	0	1.44556	0	0	5.60043	0	0	0	0	0	0	4.49936	0	0	62.3496	0
SUT030_SUTs	10.0192	3.25252	0	45.9339	12.4454	13.7377	0.332955	13.7575	0	0	0	7.19897	0	0	20.1737	0
SUT031_SUTs	20.4822	7.40852	0	0	6.2227	0	0	0	57.9824	15.5796	0	6.2991	0	0	0	0
SUT032_SUTs	0	9.03478	0	0	9.39627	13.2471	0	8.9303	0	8.38903	0	6.2991	0	0	0	16.9535
SUT033_SUTs	0	2.52974	0	0	1.05786	0.490634	2.66364	1.44816	0	0	0	0	0	0	0	0
SUT034_SUTs	0	11.7452	1.06113	43.0742	2.98689	0	0	15.3665	0.0982531	0	0	12.8982	0	0	15.0418	0
SUT035_SUTs	0	0	0	0	0	0	0	0	0	0	0	0	0	0	0	0.313953
SUT036_SUTs	20.5456	9.03478	0	0	0	11.2846	0	5.39036	0	3.5953	0	1.79974	0	0	0	0
SUT037_SUTs	0	15.9012	0	14.1197	44.9279	50.0446	0	41.2724	0	55.1279	0	8.69876	0	27.5162	0	0
SUT038_SUTs	0	11.5645	0	0	21.3439	4.90634	0	4.90764	41.43	5.99216	0	27.896	0	0	0	0
SUT039_SUTs	0	0.180696	0	0	1.05786	0.981268	0.166478	6.11444	0	1.19843	0	0	0	0	1.29772	201.558
SUT040_SUTs	0	0	0	0	1.6179	0	0	0.160906	0	0	0	0	0	0	0	0
SUT041_SUTs	0	0	0	0	4.41812	6.37824	0	6.3558	0	0	0	0	38.9111	0	0	0
SUT042_SUTs	0	19.1537	0	0	16.8013	8.34077	0	2.65495	0	7.1906	0	16.4976	0	23.8184	0	0
SUT043_SUTs	79.0118	18.6116	1.06113	18.7668	7.09388	2.9438	0	2.09178	65.4169	21.5718	0	6.59906	0	20.2293	0	0
SUT044_SUTs	0	1.44556	0	0	3.42248	8.34077	0.166478	2.33314	0	0	0	11.9983	0	0	0	0
SUT045_SUTs	0	7.40852	0	0.178731	14.0011	9.32204	0	0	23.9672	9.58746	0	17.0976	0	0	0	0
SUT046_SUTs	10.463	28.3692	0.530563	0	47.6036	7.85014	0	18.5042	0	0	0	6.2991	0	0	0.412911	0
SUT047_SUTs	4.18521	7.04713	0	22.1626	4.91593	24.0411	0	9.01075	0	0	0	3.89944	0	0	38.6367	0
SUT048_SUTs	23.2723	15.7205	515.177	12.1537	17.1746	14.719	0.332955	36.2844	35.3711	56.3263	0	10.4985	0	18.9242	13.3311	0
SUT049_SUTs	0	2.16835	0	0.178731	6.90719	10.3033	0	0	0	0	0	0	0	0	0.0589873	0
SUT050_SUTs	0	0.361391	0	0	0	0	0	0	0	0	0	0	0	0	0	0
SUT051_SUTs	0	10.4803	0	33.4227	8.46287	22.0785	0	30.8135	0	0	0	1.79974	0	0	0.235949	0
SUT052_SUTs	0	1.44556	0	0	0	2.45317	0	14.0793	0	0	0	0	0	0	0	0
SUT053_SUTs	27.3307	34.5129	0	42.1805	46.5458	44.157	333.122	60.8226	30.2816	50.3342	0	47.9931	0	0	78.7481	0
SUT054_SUTs	0	0.361391	0	0	9.33405	1.4719	0	15.1252	0	0	0	4.1994	0	0	0.176962	0
SUT055_SUTs	0.0634123	16.4433	0	0.178731	1.74236	7.85014	262.369	0	0.0262008	14.3812	0	12.8982	0	47.9631	0	0
SUT056_SUTs	0	2.71043	0	0	13.441	15.7003	190.451	13.3552	0	0	0	2.39966	42.9875	0	0	0
SUT057_SUTs	0	10.4803	0	20.3753	54.1997	77.0295	0	32.3422	41.7248	0	0	6.59906	0	0	0	0
SUT058_SUTs	31.5793	0.361391	0.530563	0	1.36899	5.39697	0	4.42492	0.0065502	0	0	0	0	0	0	0
SUT059_SUTs	0	0.542087	0	21.9839	0	3.92507	0	0	0	0	0	0	0	0	0	0
SUT060_SUTs	0.697536	5.96295	0	0	1.6179	7.35951	0	0.160906	0.0786024	8.38903	0	15.5978	0	0	0.0589873	0
SUT061_SUTs	1.77555	17.3468	0.530563	0	2.80021	4.90634	0	2.89631	0	17.9765	0	1.19983	0	0	42.7068	0
SUT062_SUTs	0	1.62626	0	0	0	1.96254	0	9.25211	0	5.99216	0	0	0	0	0	0
SUT063_SUTs	23.7162	16.4433	0.530563	0	4.72925	5.88761	0	4.34447	7.07422	7.1906	0	18.8973	0	0	0	1.25581
SUT064_SUTs	0	2.71043	0	32.7078	6.47161	5.88761	0	19.8719	0	0	0	5.99914	0	0	87.4782	0
SUT065_SUTs	31.3891	7.58921	0	0	7.34278	35.3256	0	37.9739	36.2095	11.9843	0	23.0967	0	11.9636	0.176962	0
SUT066_SUTs	0	1.08417	0	0	21.7172	40.7226	0	19.3087	17.4366	22.7702	0	4.1994	0	0	0	0
SUT067_SUTs	0	0	0	0	0	0	0	0	0	0	0	0	0	0	0	0
SUT068_SUTs	0.380474	1.80696	0	0	0	0.490634	0	0.0804531	0	5.99216	0	0	0	0	0	0
SUT069_SUTs	87.2554	59.9909	0	0	117.236	134.924	575.513	74.0169	25.6768	51.5326	0	26.3962	0	98.2101	26.7802	0
SUT070_SUTs	0	1.44556	0	0	0	3.92507	0	0	0.0065502	0	0	0	0	0	0	0
SUT071_SUTs	28.0917	11.3838	0	0	13.5655	3.43444	0	8.20622	0	0	0	1.19983	0	0	0	0.313953
SUT072_SUTs	0	9.75756	0	0	0	0.490634	0.166478	0	0	1.19843	0	8.3988	0	0	37.162	0
SUT073_SUTs	0	4.87878	0	0	11.5742	37.7788	0	11.9875	0	0	0	21.8969	32.2406	15.1176	0	0
SUT074_SUTs	0	0.361391	0	0	0	2.9438	0	0.0804531	0.0065502	7.1906	0	0	0	0	0	0
SUT075_SUTs	51.9981	33.6094	3.18338	70.42	10.3919	10.3033	0	0	61.8339	15.5796	0	4.79931	124.145	0	0	67.8139
SUT076_SUTs	39.3791	32.1638	1219.23	0.536193	54.5731	69.1794	112.372	85.4412	25.9912	68.3107	0	14.9979	0	0	30.6144	0
SUT077_SUTs	3.1072	29.2727	0	33.244	9.95632	29.9287	0	8.52803	0.0065502	10.7859	0	17.3975	0	0	0.589873	0
SUT078_SUTs	0	1.08417	0	0	5.72488	0.981268	0	0.724078	42.8121	0	0	0	0	0	0	0
SUT079_SUTs	22.448	51.6789	0	0	147.416	70.6513	233.735	170.561	38.4562	64.7154	0	15.5978	0	0	0	0
SUT080_SUTs	0	11.5645	0	0.178731	13.0677	2.45317	0	13.5966	0	0	0	11.0984	0	0	145.817	0
SUT081_SUTs	0	9.03478	0	0	0	0.490634	0	6.03398	0	9.58746	0	0	0	0	0	0
SUT082_SUTs	30.3111	0	0	0	3.17358	6.37824	0.166478	11.9875	0	0	0	0	0	0	0	0
SUT083_SUTs	29.1063	3.9753	0	21.4477	0.373362	7.35951	0	0	0	0	0	7.19897	0	0	0	0
SUT084_SUTs	0	3.9753	0	27.7033	15.0589	20.116	0	52.7772	49.6702	0	0	1.79974	0	0	43.7686	0
SUT085_SUTs	0	7.04713	0	0	0	0	0	0	0	0	0	0	0	43.8302	1.35671	0
SUT086_SUTs	59.6076	10.2996	1.59169	21.4477	54.6975	24.5317	0	6.19489	0	7.1906	0	17.3975	0	0	72.3774	0
SUT087_SUTs	0	12.1066	0	0	0	0	0	0	0	0	0	0	0	0	79.6329	0
SUT088_SUTs	0	0.180696	0	0	0	0	0	0	0	0	0	0	0	0	0	0
SUT089_SUTs	0	5.96295	0	0	0.124454	3.92507	0	3.29858	0	0	0	0	0	0	0	0
SUT090_SUTs	0	8.312	0	0.178731	15.619	13.2471	0	30.4917	0	0	96.5737	3.29953	0	0	0	44.2674
SUT091_SUTs	0	10.8417	0	25.7373	76.3525	69.67	0	121.645	0	50.3342	0	9.59863	0	0	0	43.9534
SUT092_SUTs	57.0711	17.5275	0.530563	21.4477	6.84497	20.6066	0	8.20622	32.9279	17.9765	0	5.69919	0	0	0.176962	0
SUT093_SUTs	127.205	95.7687	0.530563	270.241	51.5239	37.2882	0	87.4525	176.711	103.065	152.908	30.2957	141.562	5.76427	206.633	136.57
SUT094_SUTs	0	0	0	0	0	0	0	0.402266	0	0	0	0	0	0	0	0
SUT095_SUTs	0	0	0	0	0	0	0	15.2056	0	0	0	0	0	0	0	0
SUT096_SUTs	0	10.4803	0	0	5.97379	5.39697	0	0	31.8995	8.38903	0	6.2991	0	0	1.94658	0
SUT097_SUTs	0	0	0	0	0	1.96254	0	0.0804531	0	0	0	0	0	0	0	0
SUT098_SUTs	225.621	197.32	1.06113	171.403	87.18	91.7485	0	72.4883	234.805	216.916	156.297	45.2935	0	18.0541	78.984	0
SUT099_SUTs	9.51185	16.9854	0	0	1.36899	3.43444	0.166478	2.65495	56.4693	16.7781	0	8.09884	0	0	28.7858	0
SUT100_SUTs	0	4.51739	0	0	34.1626	31.4006	0	35.3994	0	4.79373	0	13.1981	0	0	0	0
SUT101_SUTs	0	23.4904	0	0	8.58732	25.0223	0	48.2719	0	21.5718	0	0.899871	0	0	0.0589873	0
SUT102_SUTs	0	2.34904	0	0	2.24017	0.981268	0	13.9988	0	0	0	5.69919	0	0	67.1865	17.5814
SUT103_SUTs	36.5889	5.96295	1.06113	38.6059	11.2009	17.1722	0	18.5847	0	14.3812	0	3.89944	0	0	57.8076	0
SUT104_SUTs	0	0	0	0	0	0	0	0	0	0	0	0	0	0	0	0
SUT105_SUTs	0	18.4309	0	37.5335	28.1888	15.7003	0	4.42492	0	3.5953	0	27.5961	0	39.4798	0	0
SUT106_SUTs	0	0	0	0	0	0	0	0	0	0	0	0	0	0	0	0
SUT107_SUTs	40.9644	4.69808	0	0	2.61353	3.92507	0	0	0	11.9843	0	0	0	9.24459	0	0
SUT108_SUTs	0	0	0	0	0	0	0	0	0	0	0	0.299957	0	0	0	0
SUT109_SUTs	0	14.4556	0	20.1966	0.124454	4.4157	0	0	0	3.5953	0	11.9983	150.827	23.7096	49.8443	0
SUT110_SUTs	19.8481	12.2873	0	20.5541	14.4989	25.0223	0	51.3291	0	27.564	0	4.1994	0	0	0	0
SUT111_SUTs	69.1195	71.9168	0	117.069	26.5087	47.5915	444.995	76.2696	118.559	44.342	0.423569	30.2957	0	17.7279	16.8114	0
SUT112_SUTs	0	0	0	0	0	0	0	0	0	0	0	0	0	0	0	0
SUT113_SUTs	0.126825	0	0	0	0	0	0	0	0	0	0	1.19983	0	0	0	0
SUT114_SUTs	14.7751	14.6363	0	15.1921	9.39627	43.1758	0	25.9864	0.0065502	0	0	14.3979	0	0	40.4063	110.825
SUT115_SUTs	0	6.86643	0	33.6014	0.062227	2.9438	0	0.241359	0	0	0	0	0	0	0	0
SUT116_SUTs	0	11.2031	0	0	0	0	0	5.79262	0	0	0	2.69961	0	0	0	0
SUT117_SUTs	0	0.722782	0.530563	0	1.55567	4.4157	0	6.19489	0	0	0.423569	0	0	0	0.0589873	0
SUT118_SUTs	0	11.9259	0	0	2.92467	12.7565	0	12.953	0	0	0	9.29867	0	0	0	0
SUT119_SUTs	0	30.3569	0.530563	26.2735	21.5928	30.9099	0.166478	21.481	3.82532	29.9608	0	12.2982	0	21.2082	78.807	0
SUT120_SUTs	0	20.9607	0	0	26.1353	69.1794	305.487	48.4328	0	10.7859	0	12.2982	0	0	0	0
SUT121_SUTs	0	0.722782	0	0	12.5076	6.37824	0	0	0	25.1671	0	0	0	0	0	0
SUT122_SUTs	20.292	3.79461	2.12225	0	36.5272	35.3256	0	6.3558	0	20.3734	0	7.79888	0	0	0	0
SUT123_SUTs	0	1.98765	0	0	1.92904	17.1722	0	0	0	0	0	5.09927	0	0	0	0
SUT124_SUTs	0	0	0	0	0	0	0	0	0.0065502	0	0	0	0	0	0	0
SUT125_SUTs	0.126825	0.722782	0	0	0	0	0	0	0	0	0	0	0	0	0	0
SUT126_SUTs	83.7043	0.542087	0	0	4.41812	2.45317	0	0	0	2.39687	0	0	0	0	24.5387	0
SUT127_SUTs	0	15.5398	0	0	23.2729	21.0973	0	18.3433	0	15.5796	0	2.99957	0	0	13.5671	0
SUT128_SUTs	0	15.7205	0	0	15.619	8.34077	0	0	0	0	0	0.899871	0	58.7303	0	73.1511
SUT129_SUTs	84.4652	22.4063	0	45.0402	14.1878	17.1722	0	14.9643	0	44.342	0	8.69876	159.35	0	0.117975	31.7093
SUT130_SUTs	0	5.78226	0	0.178731	0	0	0	0	44.5283	0	0	0	0	0	0	0
SUT131_SUTs	0	12.2873	0	0	2.98689	0	0	0	0	0	0	1.79974	0	0	32.9149	0
SUT132_SUTs	0	6.14365	0	46.4701	10.4541	32.3818	75.2479	26.1473	0	0	0	0	0	0	34.3306	0
SUT133_SUTs	0	0.722782	0	0	0	0	0	2.33314	0	0	0	0	0	0	0	0
SUT134_SUTs	0	0	0	41.8231	7.1561	0	0	0	0	1.19843	0	0	0	0	0	0
SUT135_SUTs	0	0	0	0	0	2.45317	0	0.0804531	0	0	0	0	0	0	0	0
SUT136_SUTs	0	0	0	0	0	0	0	0	0	0	0	2.0997	0	0	0	0
SUT137_SUTs	0.0634123	9.57687	0	21.6265	6.96942	5.39697	0	2.89631	18.9432	0	0	0	0	0	0	0
SUT138_SUTs	0	9.21547	0	0	4.91593	5.88761	0	12.4702	0.0065502	0	0	9.29867	0	0	0	0
SUT139_SUTs	0	5.05948	0	19.3029	12.1343	4.4157	0	5.79262	0	0	0	0	0	0	35.3924	0
SUT140_SUTs	0	7.58921	0	0	9.83186	12.7565	0	4.74673	0	0	0	2.0997	0	0.10876	4.36506	0
SUT141_SUTs	0	13.7329	0	15.0134	31.1757	25.513	0.166478	18.0215	118.506	43.1436	0	6.2991	0	0	0	0
SUT142_SUTs	14.7751	6.14365	0	9.29401	10.6408	21.0973	419.357	12.7116	37.5196	0	0	3.29953	0	0	101.281	107.058
SUT143_SUTs	0	4.69808	0	0	0.062227	4.90634	0	0	0	0	0	2.0997	0	0	40.3473	0
SUT144_SUTs	0	0	0	0	0	0	0	0	0	0	0	0	0	0	0	0
SUT145_SUTs	0	19.6958	0	45.0402	22.5884	47.1008	0	27.6759	0	0	0	4.49936	0	0	0	0
SUT146_SUTs	0	16.9854	0	0	33.4781	21.0973	0	63.3166	31.0283	0	0	10.1985	0	0	142.926	40.8139
SUT147_SUTs	0	8.1313	0	21.8052	102.052	102.542	0	183.433	0	0	0	3.89944	94.1278	0	0.64886	162
SUT148_SUTs	0	2.16835	0	0	1.05786	2.45317	0	1.93087	0	0	0	0	0	0	0	0
SUT149_SUTs	0	4.33669	0	0	0.373362	0.981268	0	0	0	2.39687	0	5.09927	0	0	0	0
SUT150_SUTs	53.1395	0	0	0.536193	0.062227	0	0	0	0.0131004	0	0	0	0	0	0	0
SUT151_SUTs	0	3.07182	0	12.6899	8.58732	20.116	0	25.5036	0	0	0	0	0	0	0	0
SUT152_SUTs	0	0	0	0	0	0	0	4.82719	0	0	0	0	0	0	0	0
SUT153_SUTs	120.42	12.468	1.59169	19.3029	74.7346	85.8609	0.166478	69.6724	0	16.7781	0	32.3954	0	0	88.9529	0.313953
SUT154_SUTs	0	2.16835	0	0	35.5938	19.6254	0	20.6764	0	0	0	6.89901	0	0	0	0
SUT155_SUTs	75.7143	10.2996	1.06113	27.1671	2.86244	6.37824	0	16.9756	69.1309	16.7781	0	5.09927	0	0	0	0
SUT156_SUTs	0	23.3097	0	78.8204	11.3875	15.2096	0	34.9167	0	7.1906	0	21.297	0	0	0.0589873	0
SUT157_SUTs	0	28.0078	0	42.3592	9.20959	3.43444	0	17.2974	0	0	0	0	0	0	0	0
SUT158_SUTs	0	1.62626	0	0	0	0	0	0	0	0	0	0	0	0	0	0
SUT159_SUTs	0	14.6363	0	23.4138	1.99126	8.83141	0	12.068	0	3.5953	0	22.7967	0	0	22.8281	0
SUT160_SUTs	0	0.542087	0	0	7.71615	3.92507	0	1.68952	0	3.5953	0	0	0	0	0	0
SUT161_SUTs	0	0	0	0	10.143	3.92507	0	4.90764	0	0	0	0	0	0	0	0
SUT162_SUTs	0	0	0	0	0	0.981268	0	0	0	0	0	0	0	0	0	0
SUT163_SUTs	0	0.903478	2.12225	0	0	0	0	1.28725	0.0065502	0	0	0	0	0.10876	14.4519	0
SUT164_SUTs	90.1089	58.3647	0	70.5987	439.945	353.256	731.836	605.973	27.8777	23.9687	0	50.6928	132.298	0	302.133	0
SUT165_SUTs	0	3.43322	0	0	8.15173	6.37824	0	0	0	0	0	0	0	0	23.005	0
SUT166_SUTs	0	8.67339	0	0	5.41375	1.96254	0	8.9303	0	0	0	1.49979	0	0	0	0
SUT167_SUTs	11.8581	12.6487	0	0	8.40064	25.0223	0	15.2861	33.2816	0	0	0	0	0	0	0
SUT168_SUTs	0	0	0	0	0	0.490634	0	0	0	0	0	2.69961	0	0	0	0
SUT169_SUTs	63.6026	17.5275	0	0	16.3035	13.2471	0	32.3422	0.0065502	31.1593	0	6.2991	0	0	0	0
SUT170_SUTs	0.0634123	0	0	0	0	0.981268	0	0	0.0065502	0	0	0	0	0	0	0
SUT171_SUTs	0	2.52974	0	0	0	2.45317	0	0	0.0851527	0	0	6.89901	0	0	0	0
SUT172_SUTs	0	0.180696	0	0	5.35152	12.7565	0	0	0	0	0	0	0	0	0	0
SUT173_SUTs	0	8.67339	0	77.2118	29.4956	25.0223	205.267	40.4679	0	10.7859	0	6.2991	0	0	0	0
SUT174_SUTs	0	0.722782	0	0	0	3.43444	0	0	0	0	0	0	0	0	0	0
SUT175_SUTs	59.4808	4.87878	0	0	6.90719	0.981268	0	7.8844	0	39.5483	0	17.6975	0	0	0	0
SUT176_SUTs	31.072	14.9977	0	0	18.7303	6.86887	0	27.2736	0	44.342	0	0	0	0	0	0
SUT177_SUTs	0	1.98765	0	0	0	0	0	10.4589	0	0	0	1.79974	0	32.0842	0	62.1627
SUT178_SUTs	0	3.43322	0	0	1.30677	14.2284	0	9.25211	0	0	0	0	0	0	0	0
SUT179_SUTs	28.599	10.8417	0	0	0.062227	5.39697	0	0.402266	60.2488	0	133.424	2.99957	0	0	0	0
SUT180_SUTs	0	0	0	0	0	1.4719	0	0	0	0	0	0	0	0	0	0
SUT181_SUTs	2.40967	59.6295	619.698	0	17.7347	29.438	6.65911	20.6764	133.48	135.423	88.5259	32.9953	0	36.1083	75.6807	0
SUT182_SUTs	34.4329	29.9955	0.530563	31.4567	22.8995	50.0446	5.32729	49.3178	72.3863	68.3107	0	15.5978	0	39.3711	0	0
SUT183_SUTs	0	6.32434	0.530563	21.269	0	0	0	0	39.1506	0	234.234	3.29953	0	0	4.36506	0
SUT184_SUTs	0	0.542087	0	0	0	0	0	0	0.0131004	0	0	0	0	0.10876	0	0
SUT185_SUTs	0	0	0	0	0	0	0	0.0804531	0	0	0	0	0	0	0	0
SUT186_SUTs	96.2599	21.3221	0.530563	0	0	2.9438	94.0599	0	0	0	0	0	0	0	55.92	0
SUT187_SUTs	58.9101	32.7059	0	24.6649	39.2652	42.6851	4.4949	10.5394	0	85.0887	0	14.6979	0	0	39.4625	0
SUT188_SUTs	37.3499	18.7923	0	35.5675	0.435589	4.90634	77.0792	8.20622	62.1418	15.5796	0	0	0	5.22047	0	0
SUT189_SUTs	25.0479	15.1784	1.06113	44.8615	0	1.96254	0.166478	0.0804531	0.0065502	7.1906	0	10.7985	148.603	0	181.74	0
SUT190_SUTs	53.4566	18.7923	0	74.7096	24.0818	18.1535	3.16308	10.7003	26.5611	13.1828	0	6.59906	0	0	1.23873	0
SUT191_SUTs	0	0.361391	0	0	9.02291	1.96254	0	8.52803	0	0	0	0	94.1278	0	0	0
SUT192_SUTs	0	0	0	0	0	0	0	3.53994	0	21.5718	0	0	0	0	0	0
SUT193_SUTs	0	1.80696	0	17.5156	0	0	0	0.0804531	0.0065502	35.953	0	5.09927	0	0	0	1.25581
SUT194_SUTs	0.570711	8.312	0	20.1966	10.5786	3.92507	0	29.2849	31.9453	0	0	14.3979	0	0	0	14.7558
SUT195_SUTs	0	0.903478	0	0.178731	2.98689	0.490634	0	0	0	0	0	1.79974	0	26.7549	0	0
SUT196_SUTs	0	1.08417	0	0	0	1.96254	0	0	0	0	0	0	0	0	0	0
SUT197_SUTs	26.6332	0	0	0	8.08951	3.43444	0	3.45948	0	0	0	3.89944	0	0	0	0
SUT198_SUTs	0	3.07182	0	0	0.062227	5.39697	0.166478	6.11444	0	9.58746	0	0	0	0	0.0589873	0
SUT199_SUTs	0	3.61391	0	0	0	0.490634	0.166478	0.160906	0	0	0	0	0	0	44.6534	0.313953
SUT200_SUTs	0	0	0	0	0	0	0	0.160906	0	0	0	0	0	0	90.1326	0
SUT201_SUTs	26.4429	3.79461	0	0.178731	0.186681	0	0	0.724078	1.14629	0	0	0	0	0	0	0
SUT202_SUTs	0	10.119	0	48.4361	33.1048	17.6628	60.7644	44.7319	31.7488	35.953	0	8.3988	0	0	0	0
SUT203_SUTs	34.2427	6.68574	0	0	27.1932	25.0223	0.166478	0	0.0065502	8.38903	0	5.99914	0	44.0477	0	0
SUT204_SUTs	112.367	50.4141	456.815	59.6962	30.1179	17.6628	0	10.2175	0.0065502	0	0	12.5982	91.1631	0	10.0868	0
SUT205_SUTs	0	22.2256	0.530563	0	98.1319	59.8573	147.666	138.782	23.9082	3.5953	0	15.5978	31.4994	0	111.958	0
SUT206_SUTs	3.80474	3.43322	0	0	0	0	0	0	0	0	0.847138	0	0	0	0.0589873	0
SUT207_SUTs	34.3061	15.3591	0	43.4316	2.98689	1.96254	0	0	20.3253	26.3655	0	5.69919	0	0	9.31999	0
SUT208_SUTs	0	0	0	0	3.42248	0.981268	0	0.0804531	0	0	0	0	0	0	0	0
SUT209_SUTs	53.7737	16.0819	330.541	0	15.7434	16.6815	105.214	60.9835	0	38.3499	0	1.49979	0	0	0	0
SUT210_SUTs	0	5.78226	2.65282	0	0	0.981268	0	0	0	0	0	0	0	0	0	0
SUT211_SUTs	0	4.33669	0	0	2.73799	7.85014	0	0	0	3.5953	0	8.09884	0	0	0	0
SUT212_SUTs	0	0	0	0	6.34715	1.4719	0	0.160906	0	0	0	0	0	0	0	148.814
SUT213_SUTs	0	12.1066	0	43.7891	17.3613	39.7413	0	4.98809	0	9.58746	0	2.39966	0	0	0.117975	0.313953
SUT214_SUTs	0	0	0	0	8.71178	5.39697	0	0.0804531	0.0065502	0	0	0	0	0	0	0
SUT215_SUTs	0	22.0449	0	36.6399	35.2205	51.0259	0	32.664	0	0	0	2.99957	0	0	0	0
SUT216_SUTs	0	6.68574	0.530563	0	1.49345	4.4157	0	0	0.0982531	0	0	0	0	0	0	0
SUT217_SUTs	0	3.79461	0	0	2.80021	3.92507	0	4.34447	0	0	0	0	0	0	0	0
SUT218_SUTs	0	9.03478	850.493	1.07239	0.062227	0	0.332955	0.321812	63.6745	0	0	25.1964	0	7.93947	61.1698	0
SUT219_SUTs	0	0	0	0	0	0.981268	0	0	0	44.342	0	0.899871	0	0	0.176962	0
SUT220_SUTs	0	0	0	0	2.3024	0	0	0.0804531	0.0196506	0	0	0	0	0	0.471898	53.686
SUT221_SUTs	27.9014	33.6094	3.71394	49.3298	49.346	78.992	0	99.7619	67.7619	20.3734	0	17.6975	161.574	0	137.853	169.535
SUT222_SUTs	25.2381	38.1268	0.530563	58.8025	71.1877	96.1642	0.332955	65.3279	67.1265	10.7859	0	31.4955	47.805	0	53.7964	0
SUT223_SUTs	18.0725	5.42087	0	0	0.186681	5.39697	0.166478	16.1711	0	0	0.423569	3.89944	0	0	0	0
SUT224_SUTs	0	0	0	0	0	1.4719	0	0	0	0	0	0	0	0	0	0
SUT225_SUTs	0	0	0	0	0	11.2846	0	5.79262	0.0065502	0	0	0	0	0	0	0
SUT226_SUTs	14.2044	0.722782	0	0	1.55567	3.43444	0	0	0.0589518	0	0	0	0	0	0	0
SUT227_SUTs	0	0.722782	0	0.178731	0	0	0	6.11444	0.157205	0	0	0.299957	0	0	0.0589873	0
SUT228_SUTs	71.3389	81.8551	0	49.5085	65.6495	70.6513	0	42.962	26.1419	73.1044	0	41.0941	166.391	54.0536	32.2661	15.3837
SUT229_SUTs	11.6679	20.78	679.121	15.9071	17.2369	31.8912	0	23.975	0	40.7467	0	23.3967	0	0.10876	18.817	0
SUT230_SUTs	0	0	0	0	1.24454	0.981268	0	0.321812	0	8.38903	0	2.0997	0	0	0	0
SUT231_SUTs	0	0.722782	0	16.2645	7.90283	0.981268	0	0	1.12008	0	0	0	0	0	0	0
SUT232_SUTs	0	5.42087	0	27.882	3.79585	7.35951	0	30.5722	25.1397	0	0	5.09927	0	0	0	56.8255
SUT233_SUTs	0	11.3838	0	38.2484	43.9322	46.6102	2.9966	53.984	33.8777	32.3577	0	9.59863	0	0	0	0
SUT234_SUTs	0	1.26487	0	0	0	0	0	0	0	0	0	0	0	0	0	0
SUT235_SUTs	0	13.0101	0.530563	33.7802	4.91593	15.7003	0.166478	32.5031	21.524	7.1906	0	6.59906	0	0	90.6635	0
SUT236_SUTs	0	7.76991	0	18.0518	0	4.90634	0.166478	10.1371	0	8.38903	0	3.29953	0	0	0	0
SUT237_SUTs	31.0086	24.936	0.530563	0	10.0185	17.6628	0	25.1818	0.0065502	20.3734	0	0	0	0	78.1582	0
SUT238_SUTs	23.0187	16.2626	0	67.3816	2.42685	8.83141	0	0.0804531	0.0065502	0	0	0.299957	0	0	0.0589873	0
SUT239_SUTs	62.0807	29.6341	591.047	29.1332	35.7183	32.8725	0	85.8435	0	99.4699	0	35.095	0	0	0	0
SUT240_SUTs	72.6705	46.6195	0	34.1376	258.055	92.7298	0	202.661	70.5391	117.446	0	24.5965	0	0	16.7524	119.616
SUT241_SUTs	0	1.62626	0	0	0.124454	1.96254	0	0.0804531	0.0131004	43.1436	0	0	0	0	0	0
SUT242_SUTs	0	0	0	0	1.86681	0	0	0	0	0	0	0	0	0	0	0
SUT243_SUTs	0	0	0	0	0	0	0	0	0	0	0	0	0	0	0	0
SUT244_SUTs	0	0	0	0	0.062227	2.45317	0	0	0	0	0	0	0	0	0	0
SUT245_SUTs	0	6.14365	739.605	0	0	0	0	0	0	14.3812	0	24.2965	0	0.10876	0	24.8023
SUT246_SUTs	29.2331	9.21547	0	21.4477	14.1255	25.0223	1.4983	11.7462	0	15.5796	0	5.69919	0	0	116.441	0
SUT247_SUTs	0	3.25252	0	17.3369	40.1364	49.554	0	103.624	0	9.58746	0	0	0	0	0	0
SUT248_SUTs	0	2.16835	0	0	28.1266	48.5727	36.7916	28.7218	94.9911	0	0	1.49979	0	0	0	0
SUT249_SUTs	0	2.71043	0	0	0	7.85014	0	0	0	10.7859	0	0	0	0	0	0
SUT250_SUTs	0	0	0	0	6.28492	1.96254	0	7.56259	0.111353	0	0	0	0	0	0	0
SUT251_SUTs	0	27.285	0	0	29.4956	40.7226	0	12.4702	0.0065502	63.5169	98.268	27.896	0	0	90.8405	0
SUT252_SUTs	20.5456	29.092	0	31.0992	36.7761	52.9885	0	24.2968	0	52.731	0	29.3958	35.2053	0	0	0
SUT253_SUTs	3.86815	22.9483	0	0	85.4376	56.9135	476.792	48.4328	25.382	2.39687	0	14.098	110.433	47.6368	0	53.9999
SUT254_SUTs	0	0.180696	0	0	4.23143	0.981268	0	3.37903	0	0	0	0	0	0	0	0
SUT255_SUTs	99.494	66.3153	160.761	246.113	145.922	111.374	0.166478	263.323	24.0654	95.8746	50.4047	31.7955	167.132	257.108	18.758	0
SUT256_SUTs	0	24.0325	0	0	18.4814	38.2694	0.499433	38.8589	67.4933	0	0	50.9927	77.4516	0	0	0
SUT257_SUTs	38.7449	29.2727	0	0	51.275	51.5165	0	57.2022	82.8339	0	0	8.69876	0	10.6585	88.5399	21.6628
SUT258_SUTs	0	0.903478	0	0	0	0.981268	0	0	0	0	0	0.299957	0	20.4469	0	0
SUT259_SUTs	0.0634123	0	0	0	0	0	0	0	0	0	0	0	0	0	0	0
SUT260_SUTs	49.0177	9.21547	0	17.3369	6.34715	10.7939	0.499433	0	0	1.19843	0	5.99914	0	0	2.35949	0
SUT261_SUTs	0.190237	5.78226	196.308	21.269	19.726	7.85014	0	21.3201	55.9977	27.564	0	2.69961	0	0	57.9255	0
SUT262_SUTs	0	0	0	0	2.86244	5.88761	0	1.52861	0	0	0	0	0	0	0	0
SUT263_SUTs	0	25.1167	0.530563	74.3521	29.8689	33.8537	0	12.5507	0	5.99216	0	8.3988	0	37.6309	0	0
SUT264_SUTs	0	10.661	0	0	7.77837	12.2658	0	5.63172	0	5.99216	0	9.89858	0	0	0	0
SUT265_SUTs	0.0634123	3.43322	0	0	7.03165	2.45317	0	0.160906	0	0	0	0	0	0	0	0
SUT266_SUTs	0	0	0	0	2.36463	0	0	0	0	0	0	2.69961	0	0	0	0
SUT267_SUTs	0	10.4803	1.06113	0.536193	18.1081	13.7377	0	0.643625	0.0065502	0	93.6088	4.79931	0	0	6.72455	0
SUT268_SUTs	28.7258	23.129	0	85.6122	15.0589	13.2471	0	3.9422	21.1572	9.58746	0	24.8964	0	23.1658	0	0
SUT269_SUTs	0	0	0	0	0	0	0	0	0	0	0	0	0	0	0	0
SUT270_SUTs	41.218	33.0673	0.530563	96.336	24.5797	40.232	349.936	55.6736	13.4672	95.8746	0	10.7985	0	0	0	0
SUT271_SUTs	0	0	0	0	10.2052	0.490634	0	8.04531	0.0065502	0	0	0	0	0	0	0
SUT272_SUTs	29.1697	25.8395	0	0	9.20959	11.7752	0	2.25269	0	16.7781	0	15.2978	0	56.9902	0	0
SUT273_SUTs	0	1.44556	0	0	3.79585	2.9438	0	0	0	7.1906	0	3.59949	0	0	0	0
SUT274_SUTs	0	0	0	0	0	0.490634	0.166478	0	0	0	0	0	0	0	0	0
SUT275_SUTs	0	1.44556	0	0	11.6364	3.92507	0	0	33.3405	0	0	0	0	0	44.4174	0
SUT276_SUTs	0	11.2031	0	0	0	3.43444	0	0	0	0	0	0.599914	0	0	0	0.313953
SUT277_SUTs	0	73.9045	0.530563	93.8338	256.251	186.931	117.2	214.166	96.288	156.995	0	35.3949	63.3695	37.0871	221.143	149.442
SUT278_SUTs	34.8768	3.43322	0	0	11.4498	12.7565	0	4.26401	26.3384	5.99216	0	5.69919	0	0	0	0
SUT279_SUTs	0	23.4904	0	15.0134	45.3635	80.9546	0	57.3631	11.2074	17.9765	0	7.19897	0	0	0	0
SUT280_SUTs	0	1.80696	0	0.178731	0.124454	0.981268	0	1.2068	0.0065502	0	0	5.39923	0	0	0.0589873	0.941859
SUT281_SUTs	0.380474	50.4141	1.59169	0	37.3362	36.3069	0	64.6038	30.9235	34.7546	218.985	23.0967	52.252	20.5556	35.5693	0
SUT282_SUTs	25.7454	31.9831	0	0	9.52073	15.2096	0	0	0	15.5796	0	21.8969	0	0	79.102	0
SUT283_SUTs	0	0	0	0	0	0	0	0	0	0	0	0	0	0	0	0
SUT284_SUTs	0	0	0	0	0	0.490634	0	0	0	0	0	0	0	0	0	0
SUT285_SUTs	100.065	14.817	0	24.8436	54.3864	88.8047	0.665911	80.4531	0.0196506	0	0	3.59949	0	0	0.0589873	0
SUT286_SUTs	0	4.51739	0	0	2.55131	18.6441	0	12.6311	0	8.38903	0	10.4985	0	0	0	0
SUT287_SUTs	0	1.26487	0	39.3208	3.29803	6.86887	0	0	0	10.7859	0	0	0	0	0	0
SUT288_SUTs	0	9.57687	266.343	0	2.98689	5.88761	0	9.25211	0	0	0	2.99957	0	0	0	0
SUT289_SUTs	0	7.95061	0	0	17.6102	8.83141	0	3.05722	0	0	0	0.599914	0	0	114.081	0
SUT290_SUTs	0	2.16835	0	0	0	8.34077	0	1.28725	0	0	0	0	0	0	0	0
SUT291_SUTs	0	1.08417	0	0	4.91593	0	0	0	0	28.7624	0	0.599914	0	0	0	0
SUT292_SUTs	0	0	0	0	0	0	0	0	0	0	0	0	0	0	0	0
SUT293_SUTs	0	3.61391	369.802	0	23.8952	11.7752	0	14.1597	0.0131004	0	0	4.1994	0	0	0	0
SUT294_SUTs	0	8.85408	0	0	4.48034	10.3033	0	37.4912	0	34.7546	0	3.59949	0	0	0.0589873	0
SUT295_SUTs	1.26825	24.0325	7.95845	16.9794	7.28056	21.5879	0.332955	9.0912	2.08296	49.1358	3.81212	9.29867	1.11175	147.37	4.07012	15.6977
SUT296_SUTs	0	7.40852	0	0	14.4989	10.3033	0	26.63	0	0	0	14.6979	0	0	0	0
SUT297_SUTs	0	0.542087	0	0	0	0	0	0	0	9.58746	0	0	0	0	0	0
SUT298_SUTs	537.927	224.424	272.179	179.803	8221.18	7699.03	5179.45	14488.3	323.521	315.188	66.0768	206.67	125.627	267.44	694.988	193.081
SUT299_SUTs	41.7253	6.68574	0	27.7033	25.4508	22.5692	94.2264	41.4334	0	0	0	5.99914	0	0	0	87.2789
SUT300_SUTs	0	9.39617	0	77.2118	17.8591	31.4006	135.679	13.3552	0	5.99216	0	23.6966	95.9807	0	0	0
SUT301_SUTs	0	12.1066	0	0	6.65829	0	0	0	0	0	0	0	0	0	0	0
SUT302_SUTs	28.8526	45.1739	0	22.5201	38.643	52.9885	5.82672	92.7624	30.3602	59.9216	0	10.4985	0	0	98.0369	0
SUT303_SUTs	0	1.80696	0	0	0	0	0	0	0	0	0	0	0	0	0.117975	0
SUT304_SUTs	0	3.79461	0	0	16.179	16.6815	62.7621	9.0912	0	47.9373	0	1.49979	0	0	0	0
SUT305_SUTs	0	0	0	0	0	0	0	0	0	0	0	0	0	0	0	0
SUT306_SUTs	0	0	0	0	0	0.490634	0	0	0	0	0	0	0	0	0	0
SUT307_SUTs	76.2851	11.9259	0	0	7.96505	8.34077	0	12.953	0	0	0	2.0997	0	0	107.947	0
SUT308_SUTs	0	6.14365	0	0	2.05349	6.86887	0	0	0	0	0	0	0	0	0	0
SUT309_SUTs	0	0	0	0	2.67576	3.92507	0	0	0	0	0	0	0	0	0	0
SUT310_SUTs	0	4.33669	0	0	2.86244	0	0	7.7235	0	0	0	0	0	0	0	0
SUT311_SUTs	0	0.361391	0	0	14.8722	1.4719	0	14.4816	55.9977	0	0	16.4976	0	0	0	0
SUT312_SUTs	0	0	0	0	0	3.43444	0	10.0566	0	0	0	0	0	2.93652	0	0
SUT313_SUTs	18.453	3.61391	0	0	0	5.88761	0	0	0	0	0	11.6983	0	0	0	0
SUT314_SUTs	0	10.661	1.06113	0.536193	32.5447	11.7752	0	7.7235	55.0348	25.1671	0	3.29953	0	27.9513	0	0
SUT315_SUTs	0	0	0	42.538	3.54694	0.490634	0	7.56259	0	0	0	10.4985	0	0	0	48.0348
SUT316_SUTs	0	1.62626	0	0	0.124454	0	0	0	0	0	0	0	0	0	0	0
SUT317_SUTs	0	0	0	0	0.062227	0	0	4.58583	0	0	0	0	0	0	0	0
SUT318_SUTs	0	0	0	0	0	0	0	0	0	0	0	0	0	0	0	0
SUT319_SUTs	27.6478	10.4803	0	41.4656	28.6244	32.8725	0	11.2634	0	40.7467	0	14.3979	0	0	23.7719	20.7209
SUT320_SUTs	0	9.21547	0	0	17.9836	22.5692	0	12.3093	0	0	0	11.6983	0	0	45.4202	0
SUT321_SUTs	0	0	0	0	0	0	217.253	8.52803	0	5.99216	0.423569	0	0	0	0	0
SUT322_SUTs	0	3.9753	0	0	0.933405	2.45317	64.0939	0	0.0065502	0	0	18.5973	0	0	0	0
SUT323_SUTs	0.0634123	8.312	0	0	2.24017	25.0223	0	4.42492	0	20.3734	0	0	0	0	0	0
SUT324_SUTs	0	1.26487	0	0	3.9203	1.4719	0	0	0	9.58746	0	0	0	0	0	0
SUT325_SUTs	4.43886	30.1762	0	27.1671	19.1037	16.1909	0	25.9059	135.419	5.99216	359.187	12.2982	60.4048	36.7608	0	0
SUT326_SUTs	0	20.5993	0	0	12.6943	16.1909	0	19.1478	0	9.58746	0	0.299957	0	0	0	0
SUT327_SUTs	0	7.95061	0	0	22.1528	33.8537	241.559	16.4929	0	9.58746	0	11.0984	0	0	0	0
SUT328_SUTs	40.2034	98.4791	44.0367	78.4629	38.2074	60.348	0	39.9047	88.3361	83.8903	371.894	59.0915	0	101.255	0	293.232
SUT329_SUTs	0	9.57687	0	0	32.0469	6.37824	0	58.3285	63.7073	8.38903	0	0	0	0	0	0
SUT330_SUTs	46.6715	16.624	0	49.866	22.215	37.7788	0	10.2175	53.882	0	0	8.69876	0	0	0.0589873	19.779
SUT331_SUTs	0	2.52974	0	0	1.86681	2.9438	0	0	0	0	0	0	0	0	0	0
SUT332_SUTs	0	5.05948	0	26.6309	9.33405	5.39697	0	5.30991	0	21.5718	0	6.89901	0	0	0	0
SUT333_SUTs	0	0	0	0	5.04039	1.96254	0	0	0	0	0	2.39966	0	0	0	0
SUT334_SUTs	0	12.8294	0	0	7.03165	0.981268	0.166478	4.26401	0.438864	19.1749	0.423569	5.69919	0	0	0	167.651
SUT335_SUTs	0	35.7777	0	51.832	39.5141	41.2132	0	25.2623	0	69.5091	0	21.297	0	0	0	0
SUT336_SUTs	76.1582	9.57687	0.530563	0	6.90719	0.490634	0.166478	12.1484	31.2903	17.9765	0	0	0	0	0	0
SUT337_SUTs	0	3.07182	0	0	4.41812	0.981268	0	0	0	11.9843	0	0	0	0	0	0
SUT338_SUTs	0	6.14365	0	0	0.560043	4.90634	0	7.80395	38.0763	23.9687	0	1.79974	0	0	0	0
SUT339_SUTs	0	2.52974	0	0	0	0	0	0	0	7.1906	0	0	0	0	51.4369	0.313953
SUT340_SUTs	0	1.08417	0	0	4.54257	0.490634	0	0	0	0	0	0	0	0	0	0
SUT341_SUTs	0	0	0	0	0	0	0	0	0.222707	0	0	0	0	0	0	0
SUT342_SUTs	0	8.312	0	0	2.48908	12.7565	0.166478	8.36712	0.0393012	11.9843	0	0	0	0	53.9144	0
SUT343_SUTs	0	0	0	0	14.3744	8.83141	0	7.64305	0	0	0	0	0	0	0	0
SUT344_SUTs	11.2874	2.16835	1.06113	0	0	0.490634	0	0.321812	0.0065502	15.5796	0	2.0997	40.764	0	0	0
SUT345_SUTs	0	0	0.530563	0	1.86681	0	0	0	0	0	0	0	0	0	0	0
SUT346_SUTs	0	3.61391	1.06113	0	9.58295	12.2658	0	17.217	34.2707	49.1358	0	4.1994	0	0	0	0
SUT347_SUTs	0	0	0	0	0	5.39697	0	0	0	0	0	0	0	0	0	0
SUT348_SUTs	0	2.89113	1.06113	31.6354	8.89846	1.96254	0	2.89631	0	40.7467	0	0	0	0	0	0
SUT349_SUTs	79.5825	28.1885	250.426	90.0804	244.925	210.973	242.725	288.988	138.72	41.9452	0	26.3962	0	17.0753	17.2833	0
SUT350_SUTs	209.705	273.392	647.287	181.055	40.4475	49.554	1.83125	27.0322	84.4845	101.867	352.409	50.9927	0	13.3775	155.844	175.186
SUT351_SUTs	22.3211	1.26487	0	0	0.062227	0.490634	0.166478	0	0	0	0	4.1994	68.9282	0	0	0
SUT352_SUTs	42.8033	17.3468	0	23.0563	4.6048	2.9438	0.166478	3.21812	0	0	0	0	0	0	0	0
SUT353_SUTs	0	7.04713	0.530563	0	17.9836	15.2096	0	0	55.4082	0	0	8.69876	0	0	365.249	0
SUT354_SUTs	0	8.67339	0	0	0	0	0	0	0	0	0	0	0	0	0	0
SUT355_SUTs	23.4626	34.3322	1.06113	81.5013	89.8558	89.2954	353.099	167.423	197.05	113.851	0	13.798	0	28.9301	78.0992	79.1162
SUT356_SUTs	0	8.85408	0	0	17.9836	8.83141	0	12.3898	0	0	0	6.89901	0	0	0	0
SUT357_SUTs	0	0	0	0	16.7391	22.5692	150.662	13.4357	0	0	0	8.69876	0	0	128.002	116.477
SUT358_SUTs	0	2.34904	0	32.7078	11.5742	20.6066	60.9308	34.5948	0	3.5953	0	1.49979	0	0	0	0
SUT359_SUTs	0	0	0	0	0.062227	0	0	0	0	0	0	0	0	0	0	0
SUT360_SUTs	33.4183	0.542087	0	0	4.04475	0.490634	0	0	0	0	0	0	0	0	0	0
SUT361_SUTs	0	0.361391	0.530563	0	7.09388	9.81268	0	0	0	0	0	0	0	0	0	0
SUT362_SUTs	0	2.71043	0	15.0134	9.76964	4.4157	0	4.90764	0	26.3655	0	0	0	0	0	0
SUT363_SUTs	0	0	0	0	0	0	0	0	0	0	0	0	0	0	0	0
SUT364_SUTs	0	0	0	0	0	0	0	0	0	0	0	0	0	0	0	0
SUT365_SUTs	37.1596	4.69808	0	30.9205	39.2652	24.0411	0	16.9756	0	0	0	3.29953	0	0	0	0
SUT366_SUTs	17.692	3.43322	0	0	0	0.981268	0	0	0.0262008	39.5483	0	15.2978	0	0	44.8304	0
SUT367_SUTs	0	0	0	49.866	4.29366	11.7752	0	0	0	0	0	3.89944	0	0	21.2354	0
SUT368_SUTs	0	2.34904	0	0	5.04039	9.81268	0	0.0804531	0	0	0	0	0	0	0	0
SUT369_SUTs	0	9.93826	0	0	9.95632	15.2096	0	3.37903	0	0	0	1.49979	0	0	0	0
SUT370_SUTs	0	24.0325	1.06113	12.6899	9.14737	3.43444	0	24.1359	0.0065502	27.564	0	9.89858	0	0	99.3346	0
SUT371_SUTs	30.0575	1.44556	0	14.8347	20.5349	8.83141	0	3.7813	0	0	0	2.0997	0	25.4498	0	44.2674
SUT372_SUTs	0	4.156	0	0	2.24017	6.37824	0.499433	0.0804531	65.3645	0	0	0	0	0	0	0
SUT373_SUTs	0	0.722782	0	0	3.98253	0.490634	0	0.482719	26.358	3.5953	0	0	0	0	0	0
SUT374_SUTs	2.79014	22.2256	1.59169	26.9884	7.40501	17.6628	1.83125	7.56259	0.0393012	5.99216	72.8539	17.0976	59.6637	60.9055	0	0
SUT375_SUTs	4.6291	10.4803	0	0	10.8897	21.0973	0	0	0	0	0	0	0	0	0	163.256
SUT376_SUTs	0	0.903478	0	0	0	2.45317	0	0	0	0	0	0	0	0	0	0
SUT377_SUTs	0	15.1784	0	0	9.95632	5.88761	0	12.6311	8.96723	0	0	5.09927	0	0	75.6807	0
SUT378_SUTs	0	0.722782	0	0	4.8537	8.34077	0	2.33314	0	0	0	4.1994	0	0	0	0
SUT379_SUTs	0.126825	0.542087	0	0	0.062227	0	0	0.0804531	0	0	0	0.299957	0	0	64.1192	0
SUT380_SUTs	0	1.80696	0	0	2.48908	5.88761	0	0	0	0	0	0.599914	0	0	39.8164	0
SUT381_SUTs	0	2.34904	0	0	0	0.490634	0	3.70084	36.7073	9.58746	0	0	0	0	0	0
SUT382_SUTs	0	0.722782	0	22.8776	18.917	11.2846	0	48.835	0	0	0	1.19983	0	0	0	0
SUT383_SUTs	0	1.44556	0	0	1.68013	6.37824	0	0	55.5981	11.9843	0	0	0	0	0	0
SUT384_SUTs	0	5.96295	0	46.4701	3.98253	2.9438	0.166478	9.33256	0	0	0	3.59949	0	0.10876	37.9878	0
SUT385_SUTs	0	0	0	0	0	3.43444	0	0	0	0	0	0	0	0	38.2828	0
SUT386_SUTs	0.0634123	26.9236	400.575	55.7641	32.4203	51.0259	0	67.2588	0.0131004	16.7781	0	8.09884	0	0.10876	219.61	285.069
SUT387_SUTs	0	1.80696	0	0	2.80021	0	0	0	0	0	0	0	0	0	0	0
SUT388_SUTs	238.684	156.663	2.12225	121.537	384.563	564.72	191.116	295.263	132.406	98.2715	74.1246	24.2965	197.149	0	153.485	179.895
SUT389_SUTs	0	1.80696	0	0	0	0	0	0	0	0	0	0	0	0	0	0
SUT390_SUTs	0	5.78226	0	0	17.7969	14.2284	0	19.4697	0	17.9765	0	0.899871	0	0	0	0
SUT391_SUTs	0	3.43322	0	0.178731	1.12009	9.32204	0	3.53994	0	0	0	0	0	0	0	0
SUT392_SUTs	0	1.44556	0	0	46.2346	29.9287	0	33.2271	0	0	0	2.99957	0	0	0	0
SUT393_SUTs	21.1163	11.2031	0	19.3029	0	0.490634	0	0.160906	0.0065502	5.99216	0	2.0997	0	0	0	0
SUT394_SUTs	0	3.61391	1.59169	0	0	0	0	0	0	25.1671	0	0	0	0	0	0
SUT395_SUTs	87.2554	108.417	776.214	137.623	38.5807	195.763	106.546	21.481	55.5654	73.1044	81.3253	35.9949	0	0.21752	0	62.1627
SUT396_SUTs	0	0	0	0	0	0	0	0	0	0	0	0	0	0	0	0
SUT397_SUTs	0	0.722782	0	0	0	3.43444	0	0	0	0	0	1.79974	0	0	0	150.383
SUT398_SUTs	0	1.80696	0	0	0	0	0	0.0804531	0	0	0	0	0	0	0	0
SUT399_SUTs	0	10.2996	0	0	5.28929	0.981268	0	0	0	0	0	1.49979	0	0	0	0
SUT400_SUTs	0	0.722782	0	0	0	0	0	0	0	0	0	1.79974	0	0	0	0
SUT401_SUTs	0	0	0	0	4.79148	2.45317	0	0	0	0	0	1.19983	0	0	0	0
SUT402_SUTs	0	5.42087	1.06113	0	0.062227	7.35951	1.33182	11.9875	0	0	0	0	0	0	0.0589873	75.6627
SUT403_SUTs	20.9261	12.8294	0	23.5925	13.5033	30.4193	0	9.97619	0	19.1749	0	7.49893	0	0	0	0
SUT404_SUTs	0	3.07182	0	0	1.6179	1.4719	0	0	0	51.5326	0	2.39966	0	0	0.0589873	0
SUT405_SUTs	0.126825	10.119	0	0	0.124454	2.9438	0.166478	7.48214	0.0131004	0	0	0	0	0	0	0
SUT406_SUTs	0.443886	5.05948	0	0.357462	0.560043	0.981268	0.332955	0.965437	0.32096	0	0	0	0.741163	0	0.176962	0
SUT407_SUTs	0	0	0	0	0	0	0.665911	0	0	0	0	0	0	0	0	0
SUT408_SUTs	0	3.07182	0	0	52.8929	42.1945	0.499433	25.8254	0	16.7781	0	8.09884	0	10.1147	0	0
SUT409_SUTs	0	7.04713	0	0	9.20959	10.3033	183.125	8.04531	0	0	0	0	0	0	0.0589873	0
SUT410_SUTs	0	0	0	0	0	12.2658	0	9.01075	0	0	0	0	0	0	0	0
SUT411_SUTs	0	1.44556	0	0	1.12009	0.490634	2.49717	6.67761	0	0	0	0	0	0	0	0
SUT412_SUTs	73.5583	38.1268	0	78.2842	112.071	100.58	0	87.3721	69.0326	70.7075	94.4559	48.2931	129.333	15.7702	0	0
SUT413_SUTs	0	0	0	0	0	0	0	0	0	0	0	0	0	0	0	0
SUT414_SUTs	21.687	4.156	0	0	7.59169	11.2846	0	4.90764	0	0	0	1.19983	0	0	0	0
SUT415_SUTs	44.9594	5.24017	1.59169	0	2.98689	0.490634	0	9.17165	0	7.1906	0	5.69919	0	0	0	0
SUT416_SUTs	0	15.9012	0	0	24.2063	5.39697	0.166478	8.20622	0.0065502	5.99216	157.991	15.5978	0	0	0	0
SUT417_SUTs	0	15.9012	0	34.3164	10.3919	14.2284	0	5.55126	104.895	71.906	0	1.79974	0	0	127.413	0
SUT418_SUTs	0	0	0	0	2.05349	0	0	0.0804531	0	0	0	0	0	0	0	0
SUT419_SUTs	0	0	0	0	0	0	0	0	0	0	0	0	0	0	0	0
SUT420_SUTs	0	37.5847	0	25.5585	39.8253	61.3292	0	56.5585	37.7554	21.5718	0	43.1938	0	30.2352	192.888	82.2557
SUT421_SUTs	0	3.07182	0	0	0	0	0	0	0	0	0	0	0	0	0.117975	0
SUT422_SUTs	0	0	0	0	0	0	0	0	0	0	0	0	0	0	0.0589873	0
SUT423_SUTs	0	2.89113	0	27.7033	0	5.88761	0	0	0	2.39687	0	1.19983	0	0	0	0
SUT424_SUTs	0.0634123	0	0	0	1.6179	8.34077	0	0	0	0	0	8.69876	0	0	0	0
SUT425_SUTs	0	5.42087	0	0	0	0.981268	0	2.5745	0	0	0	0	0	0	0	0
SUT426_SUTs	0	2.16835	0	0	0	7.85014	0	0	0	0	0	5.09927	0	0	0	63.4185
SUT427_SUTs	0	7.95061	0	25.2011	34.7227	21.0973	0	46.0996	0	0	0	0	0	0	31.6172	0
SUT428_SUTs	0.0634123	15.5398	0	73.8159	4.8537	1.96254	0	0.160906	0.0262008	0	0	0	0	0	0.530886	0
SUT429_SUTs	0	2.89113	10.0807	0	3.04912	2.9438	0.166478	0.0804531	0	0	0	5.09927	0	0	0	0
SUT430_SUTs	10.2728	17.1661	0	20.3753	22.9618	20.6066	91.3963	28.3999	0.0065502	25.1671	0	14.098	231.243	0	0	0
SUT431_SUTs	0.0634123	0	0	0	1.99126	2.45317	2.9966	1.76997	0.0393012	0	0	0	0	0.21752	0.235949	0
SUT432_SUTs	0	1.62626	0	0	4.16921	0.490634	0.166478	11.4243	0	0	0	0	0	0	0	0
SUT433_SUTs	0	11.3838	0	0	4.23143	5.39697	0	0	0	0	0	2.69961	0	0.10876	0	0
SUT434_SUTs	0	22.9483	205.858	60.7685	12.3832	0.490634	262.036	7.64305	32.4759	9.58746	0	9.29867	0	0	0	0
SUT435_SUTs	75.7143	9.39617	0	19.3029	10.5786	1.96254	0	10.2175	92.8491	15.5796	0	3.89944	0	3.91535	0	0
SUT436_SUTs	0	0	0	0	0	1.4719	0	0	0	0	0	0	0	0	0	0
SUT437_SUTs	0	0	0	0	0	0	0	0	0	0	0	0	0	0	0	0
SUT438_SUTs	0	11.3838	0	0	1.68013	1.96254	0	10.7003	0	0	0	5.99914	0	33.063	0	0
SUT439_SUTs	0	0	0	0	14.9967	11.7752	0.665911	15.1252	0	0	0	3.29953	0	0	0	0
SUT440_SUTs	0.0634123	8.85408	0	0	0	5.88761	0	0	0	20.3734	182.558	0	0	0	0	16.3256
SUT441_SUTs	36.2084	14.9977	0	0	4.66702	8.34077	0	7.48214	34.5458	0	0	0	0	0	0.0589873	0
SUT442_SUTs	0	7.76991	0	42.3592	66.894	65.2543	0	35.3189	38.5938	13.1828	0	10.4985	0	0	75.9757	0
SUT443_SUTs	69.3097	25.4781	0	22.3414	16.3035	19.1347	0	27.1127	0	4.79373	0	11.0984	167.503	0	11.5025	0
SUT444_SUTs	0.126825	6.68574	0	0	0	2.45317	0.166478	0	0.065502	0	0	0	0	0.10876	0	0
SUT445_SUTs	0.253649	16.0819	0	0	5.28929	0	0.166478	0	0.0065502	0	0	7.79888	72.634	16.9665	0.176962	0
SUT446_SUTs	0	1.98765	0	0	3.36026	10.3033	0	2.17223	0	0	86.8317	5.09927	0	0	49.8443	0
SUT447_SUTs	2.09261	3.25252	2.12225	0	30.5534	20.116	0	10.4589	0	0	0	2.69961	0	0	0.0589873	0
SUT448_SUTs	0	13.1908	0	28.7757	3.29803	2.45317	0	0	0	0	0	0	0.370582	0	183.156	0
SUT449_SUTs	46.3544	33.4287	3.18338	114.03	9.4585	1.96254	0	0.0804531	18.655	31.1593	0	7.79888	0	0	12.6823	0
SUT450_SUTs	0	0	0	0	0	0	0	0	0	0	0	0	0	0	0	0
SUT451_SUTs	3.74133	13.5522	0	0	32.6692	26.4942	0.332955	52.6968	0	0	0	13.4981	0	0	0	0
SUT452_SUTs	0	5.42087	0	0	8.5251	1.4719	0	0	0.393012	8.38903	0.423569	0	115.251	0	50.6701	0
SUT453_SUTs	0.253649	7.58921	0	0	0	0	0	0	0.0065502	0	0	0.299957	0	0	0.117975	0
SUT454_SUTs	37.8572	5.05948	0.530563	0	19.726	2.9438	0	18.5847	0	0	0	0	0	0	0	0
SUT455_SUTs	13.5702	4.51739	0	0	12.1965	16.1909	0	12.3093	80.2072	27.564	0	14.3979	0	0	0	72.5231
SUT456_SUTs	0	13.9136	0.530563	16.622	1.99126	0	0.499433	0.160906	0	16.7781	0	1.49979	0	0	0.0589873	0.313953
SUT457_SUTs	24.6674	6.86643	0	0	20.4104	12.2658	0	9.17165	0	38.3499	0	3.29953	156.756	0	0	0
SUT458_SUTs	0	7.22782	0	0	1.55567	2.45317	0	0.160906	24.8842	0	0	2.0997	0	0	1.23873	0
SUT459_SUTs	0	0	1.06113	0	0	0	0	0	0	0	0	2.39966	0	0	0	0
SUT460_SUTs	26.8234	0	218.592	0	46.7325	12.2658	0	2.5745	34.2379	0	0	9.59863	0	0	0	0.313953
SUT461_SUTs	0	14.4556	0	0.357462	1.49345	6.86887	0	10.6198	0	79.0966	0	21.8969	0	0	109.48	0
SUT462_SUTs	0	0	0	0	8.58732	2.9438	0	13.9988	0.0065502	0	0	2.0997	0	23.1658	0	0
SUT463_SUTs	0	0	0	0	0	2.9438	0	0	0	0	0	0	0	0	0	0
SUT464_SUTs	26.8234	16.2626	0	0	10.3297	6.86887	0	5.149	27.9301	10.7859	0	7.79888	0	18.5979	63.1754	139.395
SUT465_SUTs	32.9744	43.0055	0.530563	61.4835	98.4431	77.5201	0	105.072	0	63.5169	0	8.3988	0	0	61.3468	0
SUT466_SUTs	0	28.7306	0	24.8436	20.5349	8.83141	0	30.1699	0	32.3577	0	5.39923	0	0	38.5777	0
SUT467_SUTs	51.4908	36.1391	1.59169	0	87.6778	96.1642	0.166478	45.3756	62.7248	10.7859	0	2.69961	0	16.2052	74.0291	0
SUT468_SUTs	40.901	14.2749	0	16.4433	7.77837	27.9661	180.129	31.6985	0.465064	44.342	0	22.7967	0	19.033	0	0
SUT469_SUTs	0	0.903478	0	0	0	4.4157	0	0	0	7.1906	0	0	0	0	0	0
SUT470_SUTs	25.4284	7.58921	0	0	5.84934	18.1535	227.742	5.95353	26.9999	5.99216	189.335	5.99914	0	0	0	0
SUT471_SUTs	51.5542	3.25252	0	0.178731	105.661	118.243	0	68.1438	50.4693	0	0	7.79888	0	0.10876	0	0
SUT472_SUTs	17.7555	51.1368	0	162.645	100.994	70.1606	0	23.4119	0	121.042	0	22.1968	0	25.341	139.918	0
SUT473_SUTs	150.16	20.4186	1.59169	45.7551	22.8995	30.9099	0	14.2402	26.2991	9.58746	0	22.1968	0	0	49.7853	76.9185
SUT474_SUTs	25.1113	21.5028	0	0	38.1451	19.1347	0	21.9637	0	13.1828	0	18.8973	0	0.435039	0	0
SUT475_SUTs	0	19.1537	0	0.357462	0	7.85014	0.166478	3.29858	0.0065502	0	0	23.6966	0	0	0	0
SUT476_SUTs	0	5.78226	0	0	58.6178	81.9358	0	63.8798	0	3.5953	0	5.99914	0	0	31.4992	0
SUT477_SUTs	3.80474	23.4904	0	64.8794	6.28492	39.2507	0	1.60906	0	40.7467	0	7.79888	0	30.0177	0	0
SUT478_SUTs	0	0	0	0	0	0	0	0	0	0	0	0	0	0	0	0
SUT479_SUTs	0	23.6711	0	0	8.27619	13.7377	0	18.102	0	7.1906	0	12.2982	0	0	60.1671	0
SUT480_SUTs	0	8.85408	0.530563	34.1376	7.09388	3.92507	0	0.241359	69.0654	20.3734	0	6.2991	0	0	0	0
SUT481_SUTs	0	15.9012	0	0	1.6179	2.9438	0	0	0	23.9687	0	2.99957	0	0	0.294937	0
SUT482_SUTs	0	1.62626	0	20.3753	1.36899	2.45317	0	6.27534	0.0065502	0	0	1.19983	0	0	0	0
SUT483_SUTs	0	6.86643	0	0	0	10.3033	0	0	0	0	0	6.2991	0	9.67963	0	0
SUT484_SUTs	0	10.661	431.348	0	45.1146	24.0411	0	40.6288	0.131004	0	0	10.4985	0	0	11.7385	65.3022
SUT485_SUTs	0	11.0224	0	0	3.73362	11.7752	0.166478	2.09178	0	9.58746	0	7.19897	0	0	126.469	0
SUT486_SUTs	0	0	0	0	14.81	11.2846	0	10.7003	0	5.99216	0	0	0	0	0.0589873	0
SUT487_SUTs	0	0	0	0	0	3.43444	0	0	0	0	0	0	0	0	0	0
SUT488_SUTs	0	21.5028	0	31.9929	20.9083	19.6254	0	28.7218	88.9714	16.7781	247.788	10.7985	0	0	40.4063	0
SUT489_SUTs	59.354	9.57687	0	0	17.1124	34.3444	0	42.1574	0	0	0	6.59906	0	0	0	0
SUT490_SUTs	0.443886	0	0	0	0	1.96254	0	10.9416	0	0	0	4.79931	0	0	0	0
SUT491_SUTs	0.0634123	0	0	0	0	0	0	0	0.0065502	0	0	0	0	0	0	0
SUT492_SUTs	0.380474	2.16835	0	0	0.124454	0	0.166478	0.241359	0	0	0	0	0	0	0	0
SUT493_SUTs	44.7057	5.05948	0	40.3932	4.35589	2.9438	0	0	0.150655	5.99216	0	0	0	0	0	0
SUT494_SUTs	0	0	0	0	0	0	0	0.0804531	0.0065502	0	0	0	0	0	0	0
SUT495_SUTs	0	3.61391	0	0	5.22707	16.1909	0	35.7212	35.4694	7.1906	0	0	0	0	0	0
SUT496_SUTs	0	5.05948	0	0	19.4148	19.6254	0	7.8844	28.8602	0	0	0	0	0	0	0
SUT497_SUTs	0	0	0	0	0	0	0	0	0	0	0	0	0	0	0	0
SUT498_SUTs	0	4.33669	0	0	1.68013	3.92507	99.2207	0	51.3601	26.3655	0	0	0	0	0	22.6046
SUT499_SUTs	0	35.0549	0	0	26.5709	12.2658	0	18.2629	0	41.9452	0	3.29953	0	0	10.2048	0
SUT500_SUTs	0	3.61391	0	0	14.1255	4.4157	0	0	0	0	240.164	6.59906	0	0	64.1192	0
SUT501_SUTs	0	7.58921	0	22.1626	0	5.88761	0	0	0	3.5953	0	3.29953	0	0	0	0
SUT502_SUTs	0	0	0	0	0	0	0	0	0	0	0	0	0	0	0.0589873	0
SUT503_SUTs	92.4552	53.8473	1.06113	150.313	738.074	592.195	1514.11	762.132	29.3515	46.7389	210.514	152.078	0	0	190.942	0
SUT504_SUTs	6.53147	24.0325	0	0	21.8417	21.0973	72.9172	57.9262	0.0065502	2.39687	0	11.0984	0	0	0	0
SUT505_SUTs	0	6.68574	0	51.4745	6.90719	5.88761	0	12.068	0	0	0	0	0	0	0	0
SUT506_SUTs	12.8727	16.2626	0	0	25.2642	48.0821	0	25.8254	33.8253	0	0	13.4981	0	0	0	0
SUT507_SUTs	1.58531	14.6363	0	65.0581	3.73362	2.45317	0	0	36.4715	8.38903	0	0	0	0	0	0
SUT508_SUTs	0	23.129	0	57.9088	26.1353	49.0634	0	68.7874	0.0065502	2.39687	0	3.59949	0	0	0	170.79
SUT509_SUTs	0	4.33669	0.530563	14.4772	4.79148	2.9438	0	4.66628	0.0065502	10.7859	0	4.1994	0	0	0	0
SUT510_SUTs	0	8.85408	0	0	4.6048	5.39697	0	10.7807	9.30129	0	0	9.89858	0	0	0	0
SUT511_SUTs	0	0	0	0	6.78274	0	0	10.5394	0	0	0	0	0	0	0	114.593
SUT512_SUTs	0	8.67339	0	0	8.58732	2.45317	0	0	0	7.1906	0	0	0	0	0	0
SUT513_SUTs	0	14.0943	0	0	0.871178	4.90634	0	3.45948	0	0	0	0	0	0	0.0589873	0
SUT514_SUTs	57.5784	28.0078	0.530563	13.941	2.17794	0.490634	0	0	0	8.38903	0	0.899871	0	0	0.0589873	0
SUT515_SUTs	0	2.16835	0	0	12.072	10.3033	2.49717	4.10311	0	0	0	8.09884	0	0	0	139.709
SUT516_SUTs	0	1.80696	0	0	0	3.92507	0	0.0804531	0	0	0	0	0	0	0	0
SUT517_SUTs	0	7.22782	0	0	14.6233	17.6628	0	0	0	0	0	4.79931	0	0	0	0
SUT518_SUTs	0	0	0	0	0	0	0	0	0	0	0	0	0	0	0	0
SUT519_SUTs	0	4.33669	0	0	4.6048	2.9438	0.166478	4.42492	0	0	0	1.79974	0	0	0	129.349
SUT520_SUTs	14.0141	22.5869	0	52.5469	13.441	11.7752	0	6.03398	108.308	10.7859	0	16.7976	0	0	0	0
SUT521_SUTs	9.63868	5.05948	0	0	3.9203	5.88761	0	0	0	0	0	0	0	0	0	0
SUT522_SUTs	0	0	0	0	0	0	0	0	0.0065502	0	0	0	0	0	0	0
SUT523_SUTs	0	0	0	0	0	2.45317	0	0	0	0	0	0	0	0	0	0
SUT524_SUTs	0	1.98765	0	0	0	0	0	0	0	38.3499	79.631	0	0	0	45.2433	0
SUT525_SUTs	0	0	0	0	0	0	0	0	0	0	0	0	0	0	0	0
SUT526_SUTs	0	1.98765	2.65282	0	6.34715	0.490634	0	14.4011	0	0	0	0	0	0	0	0
SUT527_SUTs	0	5.60156	0	0	5.47597	9.81268	0	4.50537	0	32.3577	0	14.9979	0	0	62.2316	0
SUT528_SUTs	41.218	21.8642	0	12.5112	5.66266	4.90634	0	0	14.5153	57.5248	0	5.99914	0	0	0	0
SUT529_SUTs	0.0634123	0	0	0	0	0	0	0	0	0	0	5.69919	0	0	0	0
SUT530_SUTs	0	0	0	0	3.11135	0.981268	0	0	0	0	0	0	0	0	0	0
SUT531_SUTs	0.570711	36.3198	2.65282	34.4951	5.60043	17.6628	0	4.50537	0.0065502	118.645	0	10.4985	0	0	0	0
SUT532_SUTs	23.526	11.3838	0	0	7.21833	0.490634	0	6.3558	0	0	0	3.89944	0	0	0	0
SUT533_SUTs	0	0.361391	0	0	0	0	0	0.160906	0	0	0	0	0	0	0	0
SUT534_SUTs	35.5743	13.3715	0.530563	0	2.3024	8.34077	0.166478	2.89631	0	20.3734	0	0	0	17.7279	146.701	0
SUT535_SUTs	140.141	57.4612	0.530563	43.0742	170.689	210.973	238.729	119.956	0	140.217	0	47.3932	0	26.5374	52.8526	0
SUT536_SUTs	3.42427	8.1313	0	21.8052	6.53383	12.7565	0	3.70084	0	41.9452	0	11.3984	0	0	0	0
SUT537_SUTs	60.3051	42.6442	1.59169	0.178731	10.0185	8.34077	3.82899	24.1359	20.6462	46.7389	0	13.798	0	5.32923	52.3807	0.313953
SUT538_SUTs	0	2.34904	0	0	0	2.9438	0	0	0	0	0	0	0	0	0	0
SUT539_SUTs	0	16.624	0	0	31.1757	24.0411	0	34.5144	0.0065502	17.9765	0	4.79931	0	0	0	0
SUT540_SUTs	0	0	0	0	0.248908	6.37824	0	0	0	0	0	0	0	0	0	0
SUT541_SUTs	66.4561	28.9113	0.530563	32.1716	5.41375	14.719	0.332955	3.05722	0	5.99216	0	32.9953	162.315	0	0	0
SUT542_SUTs	0	0	0	0	0	0.981268	0	0	0	0	0	0	0	0	0	0
SUT543_SUTs	0	0	0	0	0.062227	2.9438	0	0	0.530567	0	0	1.49979	0	0	0	0
SUT544_SUTs	17.1847	29.9955	0	0	37.274	18.6441	0	33.5489	31.8274	15.5796	0	30.2957	73.3752	0	19.9967	55.8836
SUT545_SUTs	0	0	0	0	5.41375	1.96254	0	5.87308	33.8187	0	0	0	0	0	0	0
SUT546_SUTs	0	3.79461	0	0	3.29803	2.45317	0	5.71217	0	0	0	0	0	0	0	0
SUT547_SUTs	0	0	0	0	0	0	0	0	0	0	0	0	0	0	0	0
SUT548_SUTs	0	1.98765	0	0	8.5251	7.35951	0	0	0	0	0	1.49979	0	0	0	0
SUT549_SUTs	37.4133	9.93826	0	31.8141	1.24454	3.92507	0	0	9.45194	11.9843	97.8445	1.49979	0	0	0	0
SUT550_SUTs	0.760948	11.7452	0	0	6.78274	9.81268	0	0	21.7205	10.7859	0	0	21.1232	0	0.0589873	0
SUT551_SUTs	1.20483	16.9854	0	48.4361	0.248908	3.92507	0	0.563172	87.8382	62.3185	0	6.59906	0	0	0.176962	1.88372
SUT552_SUTs	0	4.51739	394.739	0	6.78274	4.4157	0	0.0804531	0	0	0	2.69961	0	0	0.235949	0
SUT553_SUTs	0	0.361391	0	0	2.55131	0	0	5.95353	0	0	0	1.79974	0	0	0	0
SUT554_SUTs	0	0	0	20.0179	22.2773	0	0	15.1252	0	0	0	0	0	0	0	0
SUT555_SUTs	0	0	0.530563	0	5.66266	5.39697	0.166478	5.71217	0	0	0	1.49979	0.741163	0	0.412911	0
SUT556_SUTs	45.4667	2.34904	0	0	5.16484	11.7752	0	10.6198	37.2772	11.9843	0	3.59949	0	0.21752	17.0473	0
SUT557_SUTs	0.443886	8.85408	0	0	0	0	0	0	0	0	0	0	0	0	0	0
SUT558_SUTs	19.5944	13.1908	0	0	5.5382	7.35951	0	8.36712	0	0	0	8.69876	0	0	0	0
SUT559_SUTs	0	7.22782	0	0	7.09388	5.88761	0	0	0	0	0	5.39923	0	0	0	0
SUT560_SUTs	0	13.1908	0	0	7.8406	2.9438	0	0	0	0	0	0	0	0	0	0
SUT561_SUTs	0	0	0	0	0	0	0	0	0	0	0	0	0	0	0	0
SUT562_SUTs	0	2.89113	0	0	0	0.490634	0	0	0	0	0	0.299957	82.2691	0	0	0
SUT563_SUTs	0	1.44556	0	0	0.435589	8.34077	0	4.02266	0	0	0	0	0	0	0	0
SUT564_SUTs	82.6263	65.4118	376.169	79.714	90.7269	78.0108	126.523	108.451	78.5369	86.2872	294.804	75.2892	147.862	21.0994	207.635	0.627906
SUT565_SUTs	0	1.80696	0	13.7623	9.58295	0	0	7.56259	0	0	0	0	0	0	0	0
SUT566_SUTs	46.9251	36.8619	0.530563	47.5424	24.4552	87.3328	0	58.409	0	50.3342	0	11.0984	0	10.1147	143.044	0
SUT567_SUTs	0	2.89113	0	0	24.2685	35.3256	0	14.7229	0	0	0	5.09927	0	0	0.0589873	0
SUT568_SUTs	0	0	0	0	0	0.490634	0	11.6657	0	0	0	0	0	0	0	0
SUT569_SUTs	0.190237	1.62626	0	0	1.92904	1.96254	0	3.70084	0	20.3734	0	5.99914	0	5.11171	0	75.3487
SUT570_SUTs	0	15.5398	0	40.9294	15.4945	54.951	0	42.5597	0	17.9765	0	11.0984	0	0	0	170.79
SUT571_SUTs	0	9.57687	0	0	11.512	0.981268	0	8.76939	0	0	0	6.59906	0	0	0	0
SUT572_SUTs	0	5.96295	0	0	11.512	0	0	0	0	0	0	2.0997	0	0	0	0
SUT573_SUTs	0	7.22782	0.530563	0.357462	0	0	0	4.50537	0	7.1906	0	5.69919	0	0	58.7514	0
SUT574_SUTs	0	7.40852	0	0	5.04039	1.4719	0	2.41359	0.0982531	15.5796	0	0	0	0	30.0245	0
SUT575_SUTs	0	0	0	0	0	0	0	0	0	0	0	0	0	0	0	0
SUT576_SUTs	51.9981	16.9854	0	11.2601	19.726	10.3033	0	7.96486	0	0	0	20.0971	0	0	281.075	76.2906
SUT577_SUTs	0	4.69808	0	0	0	2.9438	0	2.17223	0	0	0	10.7985	0	0	0	0
SUT578_SUTs	0	4.51739	0	0.536193	0	3.92507	0.166478	18.0215	0.0131004	33.5561	0	6.89901	0	0.10876	0	0
SUT579_SUTs	0.443886	11.7452	0	15.5496	0	1.4719	0	0	0	4.79373	0	1.79974	0	0	0	0
SUT580_SUTs	0	1.44556	0	0	27.7532	57.8948	0	22.5269	38.3187	9.58746	0	8.99871	0	0	20.8815	0
SUT581_SUTs	0	3.9753	0	0	3.9203	1.4719	0	0.0804531	0.0065502	0	0	9.89858	0	0	0	0
SUT582_SUTs	0	1.26487	0	0	11.8231	7.85014	0	0	0	20.3734	0	0	0	0	0	0
SUT583_SUTs	0	30.1762	0	0.357462	54.7597	87.3328	0	77.235	136.572	44.342	0	23.0967	0	0	77.6273	0
SUT584_SUTs	0	0	0	0	0.373362	0	0	0	8.0109	0	0	0	0	0	0	0
SUT585_SUTs	0.0634123	5.78226	0	0	0.995632	0	0	3.05722	0	0	0	0	0	0	122.576	0
SUT586_SUTs	0	44.9932	1.59169	28.0608	22.0284	102.052	0	6.03398	0	21.5718	229.574	8.3988	0	0	65.3579	0
SUT587_SUTs	22.3211	36.3198	0	43.0742	6.59606	7.85014	14.3171	1.52861	6.2882	50.3342	0	25.4964	0	0	0	0.313953
SUT588_SUTs	70.5145	30.5376	305.604	13.4048	13.9388	8.34077	0	17.8606	0	7.1906	0	13.798	0	0	24.2438	0
SUT589_SUTs	0	0.903478	0	0	1.80458	0	0	0	0	0	0	0	0	0	0	0
SUT590_SUTs	16.7409	15.1784	0	0	23.0862	19.6254	0	29.9286	0	0	0	10.4985	0	0	0	0
SUT591_SUTs	40.5839	0.180696	0	41.6443	41.6921	20.6066	0	26.3082	58.775	0	0	0.299957	0	0	0	0
SUT592_SUTs	0.190237	1.08417	0	0	0	0.981268	0	0.402266	0.0065502	0	0	0	0	0	0	0
SUT593_SUTs	0	0	0	0	6.84497	3.92507	0	0	61.7488	0	0.847138	0	0	0	0	0
SUT594_SUTs	0	1.98765	0	0	16.6768	3.43444	0	2.97677	0	0	0	7.19897	0	0	0	0
SUT595_SUTs	0.887773	8.312	551.255	15.3709	19.8504	13.2471	3.66251	18.4238	17.0043	0	0	8.99871	0	27.9513	0	0
SUT596_SUTs	0	3.25252	0	0	0	5.88761	0	9.81528	0	0	0	5.69919	0	0	0	0
SUT597_SUTs	0	0	0	0	5.16484	3.92507	0	8.52803	0	2.39687	0	2.0997	0	0	0	0
SUT598_SUTs	0	0.361391	0	0	0.062227	2.45317	0	11.1025	0	0	0	0	0	0	0	0
SUT599_SUTs	0	0.180696	297.115	0	4.16921	0.981268	0	2.09178	0.0262008	0	0	0.299957	0	0	0	0
SUT600_SUTs	0	0	0	0.178731	3.9203	1.96254	0	0.160906	0	0	0	0	0	0	0	0
SUT601_SUTs	0	0	0	0	11.2009	5.88761	0	0	0	0	0	0	0	0	0	0
SUT602_SUTs	0	0	0	0	0	3.92507	0	0	0	3.5953	0	0	0	0	0	0
SUT603_SUTs	0	0	0	0	0	0	0	0	0	0	0	0	0.370582	0	0.117975	0
SUT604_SUTs	0	0	0	0	0	0	0	0	0	0	0	0	0	0	0	0
SUT605_SUTs	0	0	0	0	0	6.86887	0	0	0	0	0	0	0	0	0	0
SUT606_SUTs	10.7167	27.1043	0.530563	0	2.67576	0.981268	0	2.01133	0.0065502	21.5718	0	0	0	0	0	0
SUT607_SUTs	16.8677	12.8294	0	0.536193	3.54694	9.81268	0	21.8028	0.0720522	3.5953	0	0	0	0	0.471898	3.13953
SUT608_SUTs	37.6669	0	0	20.9115	0	8.83141	220.416	0	0	0	0	12.2982	0	0	0	0
SUT609_SUTs	72.4803	25.1167	0	25.2011	4.66702	19.1347	0	28.3999	0	16.7781	0	12.5982	0	0	0	0
SUT610_SUTs	44.5789	2.16835	0	0	2.55131	0	0	0	0	17.9765	0	0	0	0	0	0
SUT611_SUTs	0	5.96295	0	0	0	0	0	0.160906	0	0	0	3.89944	0	0	0	0
SUT612_SUTs	0	0	0	36.1037	0.062227	6.37824	2.33069	0	0	8.38903	0	0	0	0	0	0
SUT613_SUTs	0	2.16835	0	0	8.15173	7.35951	0	0	0	1.19843	0	0	0	0	0	0
SUT614_SUTs	0	1.98765	0	0	0	0	0	11.9875	0.0196506	0	0	11.6983	0	0	46.423	0
SUT615_SUTs	0	0	0	0	0	0	0	14.4011	0.0065502	0	0	0	0	0	0	0
SUT616_SUTs	0	3.9753	0	0	0.933405	1.96254	0	0.0804531	0.0065502	0	0	3.59949	0	0	0.117975	0
SUT617_SUTs	0	1.62626	0	0	6.53383	2.9438	0	0	0	0	0	0	0	0	0	0
SUT618_SUTs	46.291	37.0426	1.59169	20.9115	85.9977	125.602	0	86.0848	19.6703	75.5013	0	18.8973	0	0	1.59266	95.4417
SUT619_SUTs	0	0	0	0	0	2.9438	0	0	0	0	0	0	0	0	0	0
SUT620_SUTs	0	0	0	0	0	0	0	0.241359	0	0	0	0	0	0	0	0
SUT621_SUTs	0	0	0	0	3.48471	7.85014	0.166478	0	0	0	0	0	0	0	0	0
SUT622_SUTs	0.0634123	17.3468	0.530563	21.269	12.2587	10.3033	0	13.9184	31.6047	0	0	4.49936	0	0	56.0969	0
SUT623_SUTs	0	0	1.59169	20.1966	11.7609	9.32204	0	22.1246	32.1222	8.38903	0	0	0	0	0	0
SUT624_SUTs	0	0	0	31.0992	11.2631	3.43444	0	2.89631	0.032751	0	0	1.19983	0	0	0	0
SUT625_SUTs	27.6478	2.34904	0	0	9.89409	15.7003	0	11.3439	0	0	0	4.79931	0	0	0	0
SUT626_SUTs	0	0	0	0	0	1.96254	0	0	0	0	0	0	0	0	0.0589873	0
SUT627_SUTs	13.9507	6.50504	0	42.0018	3.11135	2.9438	0	0	0.0065502	0	0	3.59949	77.8222	0	63.2344	0
SUT628_SUTs	5.70711	24.5746	1.59169	94.7274	2.42685	3.92507	0	0	0	7.1906	0	6.2991	77.8222	0	84.5878	186.488
SUT629_SUTs	0	3.25252	0	0	24.8286	4.4157	0.332955	2.89631	0.0065502	0	0	0	0	0	0	0
SUT630_SUTs	0	1.08417	0	0	4.6048	4.90634	0	0	0.301309	0	0	0	79.3045	0	0	0
SUT631_SUTs	27.6478	1.80696	0	0	16.179	14.2284	0.166478	29.7677	19.9847	0	0	1.79974	0	0	0.0589873	0
SUT632_SUTs	32.2135	12.468	0	0	0	5.39697	0	17.6997	0	5.99216	0	6.89901	0	0	45.0663	0
SUT633_SUTs	0	9.57687	0	0	18.7925	35.3256	0	17.6192	0	45.5405	0	1.79974	0	0	0	71.5813
SUT634_SUTs	0.443886	9.39617	0	60.4111	21.5928	32.3818	0	47.6282	23.3449	106.661	0	16.4976	0	33.498	122.694	50.5464
SUT635_SUTs	0	7.40852	0	0	0	0.981268	0	0	0	0	0	0	0	0	0	0
SUT636_SUTs	0	7.22782	0	0	69.1964	60.348	116.867	46.4214	0	0	0	1.49979	0	0	0	0
SUT637_SUTs	0	4.33669	0	0	0	0	167.643	17.6192	0.0131004	0	0	0	0	0	0	0
SUT638_SUTs	0	0	0	0	4.29366	0	0	0	0	0	0	1.79974	0	0	0	0
SUT639_SUTs	0	5.60156	0	47.7212	11.8854	9.81268	0	27.515	0	0	0	0	0	0	0	0
SUT640_SUTs	0	9.75756	0	0	25.2019	8.83141	0	18.5847	0	0	0	9.59863	0	10.0059	0	0
SUT641_SUTs	36.8426	18.7923	0	48.9723	16.179	25.513	0	13.677	0	32.3577	0	22.7967	0	0	22.4152	0
SUT642_SUTs	0	1.62626	0	0	1.36899	1.4719	0	0	0	0	0	4.49936	0	0	0	0
SUT643_SUTs	16.297	11.9259	0	14.1197	10.3919	12.2658	0	19.0674	20.8427	0	0	17.0976	0	0	0	173.93
SUT644_SUTs	45.6569	30.7182	0	16.622	44.8657	37.7788	0.499433	58.0871	0.0196506	80.295	0	11.0984	0	12.0723	70.1949	0
SUT645_SUTs	0	2.52974	0	0	3.48471	1.4719	0	7.64305	0.0065502	0	0	0	0	0	0	0
SUT646_SUTs	0	40.8372	0	98.1233	34.8471	40.232	0.665911	38.9393	33.8646	51.5326	0	26.3962	0	150.197	51.5549	0
SUT647_SUTs	0	0	0	0	0.933405	1.96254	0	0	0	0	0	0	0	0	0	0
SUT648_SUTs	20.7992	4.69808	0	0	17.1124	7.85014	0	17.1365	0.0131004	0	0	0	0	0	0	0
SUT649_SUTs	0	0	0	0	0	0	0	0	0	0	0	0	0	0	0	0
SUT650_SUTs	53.9005	29.4534	0	62.0197	91.7226	77.0295	376.739	46.4214	0	0	0	8.69876	45.9521	0	0.412911	0.313953
SUT651_SUTs	34.8768	7.22782	0	45.3977	0.124454	2.45317	0	11.5852	0	23.9687	0.423569	3.29953	49.658	0	0.117975	0
SUT652_SUTs	0	4.69808	0	0	0	0	0	0	0	0	0	0	0	0	0	0
SUT653_SUTs	0	2.71043	0	0	2.24017	3.43444	0	0.0804531	0	0	0	0	0	0	0	0
SUT654_SUTs	0	0	0	0	0	0	0	0	0	0	0	0	0	0	0	0
SUT655_SUTs	0	3.07182	0	0	8.08951	2.45317	2.83012	0.160906	0	0	0	4.1994	0	0	0	0
SUT656_SUTs	0	0	0	0	0	3.43444	0	1.52861	0.0065502	0	0	0	0	0	0	0
SUT657_SUTs	0	0.722782	0	0	0	0	0	0	0	0	0	0	0	0	0	0
SUT658_SUTs	0	2.52974	0	0	0.062227	7.35951	0	0	0.0065502	15.5796	0	8.99871	0	0	0	0
SUT659_SUTs	0	8.1313	0	0	0	0.490634	0.166478	4.74673	0.438864	0	0	0	0	0	0.0589873	0
SUT660_SUTs	0	0	0	0	0.062227	0	0	0	0	1.19843	0	0	0	0	0	0
SUT661_SUTs	0	16.9854	0	28.597	20.7216	16.1909	33.462	9.73483	0.0065502	0	0	0	0	0	0	0
SUT662_SUTs	0	5.96295	0	0	0	2.9438	0	0	0	0	0	0	0	0	0	0
SUT663_SUTs	0.126825	0.903478	0.530563	0	0.560043	5.39697	1.16534	7.7235	0	0	0	0	0	0.10876	0.117975	0.313953
SUT664_SUTs	32.2769	8.312	0	0	2.17794	1.96254	0.166478	0	0.379912	0	0	0	154.903	0	0.589873	0
SUT665_SUTs	0	5.42087	0	22.3414	5.66266	0	0	0.0804531	0.203056	4.79373	0	2.39966	0	0	0	31.7093
SUT666_SUTs	33.2915	13.3715	2.12225	56.8365	4.6048	9.32204	0	1.85042	22.9978	27.564	0	5.39923	93.3866	16.2052	78.807	0
SUT667_SUTs	1.96578	5.24017	0	0	2.24017	0	0	0	0	22.7702	0	2.39966	0	0	0	91.9882
SUT668_SUTs	0	0	0	0	8.46287	5.39697	0	2.5745	0	0	0	2.99957	0	0	0	0
SUT669_SUTs	0	1.80696	0	0	0	0	0	0	0	0	0	0	0	0	0	0
SUT670_SUTs	23.9699	25.2974	0	0	0.124454	7.35951	0.665911	0.0804531	25.0021	21.5718	0	21.297	0	0	0	0
SUT671_SUTs	0	2.16835	0	0	6.96942	6.86887	0	4.34447	0.0065502	9.58746	0	1.49979	0	0	0	0
SUT672_SUTs	0	1.98765	0	0	7.21833	15.2096	0	21.5614	0	35.953	176.628	10.1985	0	0	0	0
SUT673_SUTs	0	0	0	0	0	0.490634	0	1.76997	0.0065502	0	0	4.79931	0	0	0	138.139
SUT674_SUTs	0	0	0	0	0.062227	0	0	0.160906	0	5.99216	0	0	0	0	0	0
SUT675_SUTs	0	0.542087	0	0	0	4.4157	0	0	0	0	0	0	0	0	0	0
SUT676_SUTs	0	1.98765	0	0	8.21396	4.4157	97.7224	0	0	0	0	0	0	0	0	0
SUT677_SUTs	0	0.542087	0	0	17.7969	4.4157	0	14.562	0	5.99216	0	4.79931	0	0	0	0
SUT678_SUTs	0	0	0	15.7283	1.36899	1.4719	0	4.18356	0	0	0	0	0	0	0	0
SUT679_SUTs	54.7883	9.75756	1.06113	3.21716	41.7543	39.7413	4.82785	76.2696	1.36899	3.5953	0	16.4976	0	0.435039	0	0
SUT680_SUTs	0	0.180696	0	0	0	0	0	0	0.196506	0	0	0	0	0	0	0
SUT681_SUTs	0	8.85408	0	0	1.99126	0.981268	0	0	0	0	0	0	0	0	0	0
SUT682_SUTs	0	2.16835	0	19.8391	0	0	0	7.8844	33.4781	8.38903	0	0	0	0	0	0
SUT683_SUTs	0	13.9136	0	57.3727	22.215	35.3256	0	12.2289	0	5.99216	0	18.5973	0	36.217	62.1136	0
SUT684_SUTs	0	4.156	0	0	0	4.4157	0	0	0	0	0	0	0	0	0	0
SUT685_SUTs	0	0	0	0	0	0	0	0	0	0	0	2.0997	0	0	0.176962	0
SUT686_SUTs	0	9.03478	0	0.357462	1.92904	0.981268	0.166478	0.241359	0.0393012	0	0	4.79931	0	0	0	49.2906
SUT687_SUTs	0.0634123	7.95061	0	0	7.03165	19.6254	0	8.04531	0.0131004	0	0	17.6975	0.741163	0	0	0
SUT688_SUTs	0	8.49269	0	21.269	1.80458	0	0	0	0.0065502	0	0	0	0	0	47.9567	104.86
SUT689_SUTs	0	1.44556	0	0	0	4.90634	0	0	0	0	0	0.299957	0	0	0	0
SUT690_SUTs	0	2.16835	0	0	2.36463	22.0785	0	10.2175	0	0	0	0	0	0	0	0
SUT691_SUTs	0	0	0	0	0	0	0	0	0	0	0	0	0	0	0	0
SUT692_SUTs	0	3.43322	0	48.2574	7.28056	0.981268	0	1.60906	64.1461	3.5953	0	2.39966	0	0.10876	0.117975	0
SUT693_SUTs	0.0634123	5.42087	0.530563	84.361	24.7041	14.719	160.318	13.1139	38.548	0	82.1724	16.1977	0	16.749	23.8309	21.3488
SUT694_SUTs	0	20.2379	191.533	26.6309	1.99126	6.37824	0.499433	9.73483	0	11.9843	0	0	0	0	0	0
SUT695_SUTs	0	0	0	0	1.74236	0	1.99773	0	0.504366	0	0	0	0.370582	0	0	0
SUT696_SUTs	14.5848	1.44556	0	0	13.3166	14.2284	1.83125	10.6198	0	0	0	1.79974	0	0	0.0589873	0
SUT697_SUTs	0	2.71043	0	0	0	2.9438	0	0	0	0	0	3.59949	0	0	0	0
SUT698_SUTs	0	4.51739	0	0	6.2227	7.35951	0	0	0	14.3812	0	4.1994	0	0	54.4453	0
SUT699_SUTs	0	11.2031	0	0	6.72051	0.490634	0	14.4011	0	0	0	5.39923	0	0	0	0
SUT700_SUTs	0	1.44556	0	0	3.73362	7.85014	0	2.33314	0	0	0	0.899871	0	0	0	0
SUT701_SUTs	0	15.3591	0	0	9.4585	3.43444	0	0.321812	0	8.38903	71.5832	2.0997	108.58	0	0	0
SUT702_SUTs	0	9.93826	0	0	8.58732	3.43444	0	5.30991	0	19.1749	0	0.599914	0	33.8243	89.5427	0
SUT703_SUTs	45.8471	19.6958	0	24.4861	22.215	10.3033	0	33.6294	0.0131004	3.5953	0	6.2991	0	0	0.0589873	0
SUT704_SUTs	31.8964	5.60156	0	0	0	1.4719	0.166478	0	0	0	0	2.0997	0	0	0.117975	0
SUT705_SUTs	20.0383	2.52974	0	0	1.6179	2.45317	0	0	0	0	0	1.49979	0	0	0	0
SUT706_SUTs	0	0.542087	0	0	5.47597	6.37824	0	5.39036	0	0	0	0	0	0	0	0
SUT707_SUTs	5.32664	27.285	0	66.8454	32.4203	35.3256	0.332955	53.9036	0.0065502	79.0966	66.0768	15.8977	0	0	302.723	0
SUT708_SUTs	0	14.0943	0	0	15.1212	46.6102	0	14.2402	0	32.3577	1.27071	17.3975	0	0	0	0
SUT709_SUTs	157.072	86.5532	860.573	193.923	126.321	117.752	186.622	109.175	172.893	56.3263	280.826	87.5875	0	19.033	189.231	26.3721
SUT710_SUTs	0	6.32434	0	0	0	2.45317	0	1.68952	0	0	0	0	0	0	0	0
SUT711_SUTs	59.7344	16.4433	0	0.536193	2.92467	10.3033	0.166478	15.6079	0.0065502	0	0	4.49936	0	0	0	0
SUT712_SUTs	11.0337	14.4556	0.530563	63.807	10.4541	24.5317	0	1.04589	0	32.3577	0	1.79974	0	0	0	0
SUT713_SUTs	49.9689	9.21547	0	38.6059	0.186681	8.83141	0	4.82719	0.104803	4.79373	0	5.99914	0	0	0	0
SUT714_SUTs	0	0	0	0	0	3.92507	0	0.0804531	0.0065502	0	0	0	0	0	0	0
SUT715_SUTs	0	4.69808	0	0	2.36463	13.2471	0	9.65437	0	0	0	0	0	0	0	0
SUT716_SUTs	37.0962	24.3939	0	46.4701	71.2499	26.9849	266.697	58.0871	74.4169	0	0	0	0	0	80.6356	0
SUT717_SUTs	0	24.0325	0	0	8.89846	0.490634	0	0.0804531	0	0	0	2.0997	0	20.8819	98.5088	0
SUT718_SUTs	0	0	0	0	0	0	0	0	0	0	0	0	0	0	0	0
SUT719_SUTs	0	0	0.530563	0	2.24017	0	0	0.0804531	0	5.99216	0	17.3975	0	0	0.117975	0
SUT720_SUTs	127.269	70.1099	599.536	62.0197	285.622	170.741	311.979	358.097	216.091	116.248	105.045	49.7929	0	91.032	0	0
SUT721_SUTs	0	5.24017	0	37.1761	20.846	13.7377	0	0	0	0	0	7.19897	0	0	3.42126	0
SUT722_SUTs	0	37.9461	0	12.1537	13.9388	9.32204	90.0644	25.8254	22.0218	14.3812	0	4.49936	0	0	271.224	0
SUT723_SUTs	0	0	0	0	0	0.490634	0	0	0	0	0	0	0	0	0	0
SUT724_SUTs	20.6724	13.9136	0	4.28954	10.143	9.81268	0	0	29.8951	0	0	0	0	0	0	0
SUT725_SUTs	0	1.26487	0	0	14.6856	22.0785	0	32.0203	75.4584	44.342	0	0	0	0	219.197	0
SUT726_SUTs	0	9.93826	0	0	1.6179	0	0	0	0	0	0	7.79888	0	0	0	0
SUT727_SUTs	0.0634123	0	0	0	0	0	0	0	0	0	0	0	0	0	0.0589873	0
SUT728_SUTs	41.3448	17.5275	0	68.8114	13.1921	26.4942	0	20.7569	0	0	0	8.09884	0	0	247.688	0
SUT729_SUTs	0	6.86643	0	39.4996	16.8013	27.9661	0	58.0871	35.8558	7.1906	0	11.3984	91.5337	0	0.471898	24.4883
SUT730_SUTs	0.126825	4.33669	0	0	2.42685	6.37824	0	0.965437	0	19.1749	0	0	0	0	0	0
SUT731_SUTs	0	0	0	0	0	0	0	0	0	0	0	0	0	0	0	0
SUT732_SUTs	0	5.96295	0	37.5335	3.54694	3.43444	0	0.0804531	0	0	0	6.89901	0	0	0	0
SUT733_SUTs	0	0.180696	0	0	0	0.490634	0	0	0	0	0	0	0	0	0	0
SUT734_SUTs	42.1058	31.8024	0.530563	0	52.644	20.6066	0	33.9512	0	3.5953	0	21.5969	128.221	0	113.374	1.25581
SUT735_SUTs	0	2.71043	0	0	18.6059	23.5504	0	17.7801	0	0	0	6.89901	0	0	0	0
SUT736_SUTs	0	9.03478	0	12.1537	4.10698	1.4719	0	1.93087	0	3.5953	0	0	0	0	0	0
SUT737_SUTs	0	10.2996	0	53.6193	0	7.85014	0	0	0	2.39687	162.651	5.99914	0	0	0	0
SUT738_SUTs	0	5.60156	0	0	11.0764	30.4193	132.683	28.8827	0	0	0	0	0	0	0.235949	0.627906
SUT739_SUTs	0	4.51739	0	0	2.05349	5.88761	0	20.2742	0	0	0	0	0	0	0	0
SUT740_SUTs	0	0	0	0	4.23143	1.4719	0.166478	0	0	0	0	0	0	0	0	0
SUT741_SUTs	0	0	0	0	0	0	0	0	0	0	0	0	0	0	0	0
SUT742_SUTs	0.126825	0	0	6.07685	21.3439	56.4229	65.7587	11.5852	0.0393012	34.7546	1.27071	11.3984	0.370582	0.543799	0.235949	0
SUT743_SUTs	103.426	52.7631	0	92.5827	30.9268	83.8984	166.478	85.9239	0.0131004	15.5796	0	17.3975	0	0	8.73012	0
SUT744_SUTs	40.2034	14.4556	0	35.21	38.5807	32.3818	0	7.80395	0.0720522	4.79373	0	5.69919	0	0	0.64886	0
SUT745_SUTs	0	8.67339	0	82.5737	0	3.43444	0	3.86175	0.0065502	0	0	0	0	0	0	0
SUT746_SUTs	78.3777	30.8989	0	28.7757	34.7227	51.5165	33.795	42.6401	0	61.1201	0	11.9983	0	4.56791	0	35.7906
SUT747_SUTs	106.913	11.9259	0	0.178731	19.8504	17.1722	0	3.29858	0	22.7702	0	17.3975	0	0	0	0
SUT748_SUTs	0	1.26487	0	22.3414	7.40501	7.85014	0	21.9637	0.0065502	0	0	2.69961	0	0	0	0
SUT749_SUTs	0	1.80696	0	0	0	0.490634	0.166478	0	0	0	0	8.09884	0	0	0.117975	0
SUT750_SUTs	0	11.2031	0	16.9794	2.24017	8.83141	0	20.596	67.9453	15.5796	0	6.89901	0	0	47.8977	0
SUT751_SUTs	0	6.50504	0	0	16.4901	27.4755	0	10.4589	0	0	0	0	0	0	0.0589873	0
SUT752_SUTs	0	3.9753	0	0	2.36463	0	0	0	0.032751	0	0	0	0	0	0	0
SUT753_SUTs	0	19.6958	0.530563	17.1582	9.02291	14.2284	0	7.32123	0	20.3734	0	12.8982	0	0	0	0
SUT754_SUTs	0	0	0	0	15.7434	15.7003	0	17.8606	0	0	0	0	0	0	0	0
SUT755_SUTs	0	0	0	0	0	0	0	0	0	0	0	0	0	0	0	0
SUT756_SUTs	0	8.85408	0	16.622	14.25	18.1535	0	52.2141	0	0	0	3.29953	0	0	0	0
SUT757_SUTs	61.5734	7.95061	0.530563	67.2029	1.18231	1.96254	0	0	34.4606	46.7389	0	6.89901	0.370582	0	0	0
SUT758_SUTs	0	0	0	0	0	0	0	0	0	0	0	0	0	0	0	0
SUT759_SUTs	0	1.80696	0	0	0	1.96254	1.66478	0	0.0196506	0	0	0	0	0	0	0
SUT760_SUTs	20.9895	26.3816	0.530563	0	6.84497	1.4719	0	5.149	0.0065502	4.79373	0	15.2978	0	0	16.4575	0
SUT761_SUTs	0	10.119	0	0	15.3701	25.513	0	2.89631	44.8296	43.1436	0	4.1994	0	0	0	0
SUT762_SUTs	0	0	0	0	0	0	0	0	0	0	0	0	0	0	0.707848	0
SUT763_SUTs	0	5.96295	0	0	0	2.45317	0	0	28.2838	21.5718	0	0	0	0	0	0
SUT764_SUTs	0.126825	15.5398	0	29.6693	14.3744	12.7565	0	0	0	27.564	0	6.2991	50.0285	0	60.58	0
SUT765_SUTs	0	4.87878	0	0.357462	0	0	0	0.160906	0.478165	0	0	0.299957	0	0	0	0
SUT766_SUTs	0	6.14365	0	0	17.4236	30.9099	0	21.4005	55.0676	26.3655	0	3.89944	0	0	0	0
SUT767_SUTs	16.1701	19.1537	0	0	21.3439	28.9474	0	20.9983	0	87.4856	0	5.39923	0	0	0	34.8488
SUT768_SUTs	31.1989	3.61391	0	24.8436	8.02728	9.32204	0	10.2175	15.0655	0	0	4.79931	0	0	0	0
SUT769_SUTs	0	2.34904	0	0	0	0.981268	0	0	0	0	0	0	0	0	0	0
SUT770_SUTs	40.2668	3.07182	0	0	0	0	0	4.26401	0	21.5718	0	0	0	0	0	0
SUT771_SUTs	0	0	0	0	0	0.490634	0	0	0	0	0	0	0	0	0	0
SUT772_SUTs	44.8325	14.6363	0.530563	0	6.90719	19.1347	4.32842	2.41359	157.441	9.58746	0	10.4985	0	0	0	0
SUT773_SUTs	0	3.79461	0	0.178731	9.20959	1.4719	0	4.98809	0	25.1671	0	8.99871	0	0	68.0714	162.942
SUT774_SUTs	0	2.89113	0	24.8436	5.91156	9.81268	0	11.5852	0	0	0	1.19983	0.370582	0	0	99.8371
SUT775_SUTs	0	0	0	0	1.92904	1.4719	0	0	0	0	0	0	0	0	0	0
SUT776_SUTs	0	7.95061	0	44.6828	2.92467	14.719	0	0	0	9.58746	0	7.49893	0	0	0	0
SUT777_SUTs	0	10.4803	0	0	13.2543	3.43444	0.332955	7.80395	0	0	0	0	0	23.8184	0.825822	0
SUT778_SUTs	0	2.34904	0	0	19.3526	20.116	0	5.39036	0	0	0	3.89944	0	0	0	0
SUT779_SUTs	36.5889	77.6991	544.888	254.692	139.7	146.209	71.7519	260.507	68.2662	184.559	0	65.0907	109.322	0.10876	103.641	0
SUT780_SUTs	0.126825	2.34904	0	0	0.186681	8.83141	0	0	0	0	0	0	0	0	39.4625	0
SUT781_SUTs	0	0	0	0	0	1.96254	0	0.160906	0	0	0	0	0	0	0	0.313953
SUT782_SUTs	0	7.58921	0	0	15.9301	26.9849	0	41.5943	0.0196506	63.5169	0	17.0976	0	32.4104	20.0557	0
SUT783_SUTs	0	3.43322	0	29.8481	0	0	0	0	25.2576	0	0	0.899871	0	0	0	0
SUT784_SUTs	0	0	0	23.7712	11.8854	5.39697	0	0	0	0	0	0	0	0	0	0
SUT785_SUTs	0	13.0101	0	0	0	11.7752	0	10.8612	0	13.1828	0	0	0	0	26.8392	0
SUT786_SUTs	12.1752	27.8271	0	52.5469	39.203	45.1383	0	5.47081	0	4.79373	0	8.69876	0.370582	0	0.0589873	0
SUT787_SUTs	0	0	0	0.178731	0.124454	0.490634	0	0.0804531	0.0065502	0	0	0	0	0.10876	0.117975	0
SUT788_SUTs	0	6.86643	0	0	7.40501	0.981268	0	11.8266	1.02838	0	0	2.99957	0	0	0	0
SUT789_SUTs	0	1.98765	0	0	16.988	16.1909	0	46.2605	0	0	0	0	0	0	0	0
SUT790_SUTs	0	0	0	0	0	0	0	0	0	0	0	0	0	0	0	0
SUT791_SUTs	0.0634123	1.62626	0	0	0.062227	2.9438	0.499433	1.60906	0.0131004	0	0	2.39966	0	0	0	0
SUT792_SUTs	21.8773	8.312	0	0	85.9355	127.074	470.466	148.677	0	20.3734	0	20.0971	0	0	0	0
SUT793_SUTs	46.6081	6.14365	0	12.5112	14.81	5.39697	33.1291	22.6073	50.2597	5.99216	0	7.49893	0	0	0	0
SUT794_SUTs	0	3.43322	0	0.178731	3.73362	1.96254	0.166478	0	0	20.3734	0	0	0	0	0	0
SUT795_SUTs	2.59991	4.33669	0	0	13.8144	23.0598	0	13.3552	32.81	110.256	0	10.4985	0	16.2052	0.0589873	0
SUT796_SUTs	29.4233	10.119	0	61.6622	4.8537	8.83141	0	13.7575	0	7.1906	0	0	0	0	0	0
SUT797_SUTs	87.5724	1.44556	0	0.178731	5.60043	4.90634	0	0.884984	67.5588	0	0	0	0	0	81.6384	0
SUT798_SUTs	0	0	0	0	0	0	0	0	0	0	0	0	0	0	0	0
SUT799_SUTs	44.1984	4.69808	0	0	0	0	0	6.3558	0	0	0	0	0	0	0	0
SUT800_SUTs	0.253649	2.16835	0	0	0.062227	2.45317	0	3.62039	58.0283	0	0	0	0	0	0	0
SUT801_SUTs	0	0	0	0	0.124454	1.96254	0	0.0804531	0	0	0	0	0	0	0.0589873	0
SUT802_SUTs	10.0826	25.8395	0	43.9678	3.54694	0	0	12.4702	0.0393012	0	0	1.79974	0	0.10876	0	0
SUT803_SUTs	38.2376	21.3221	0	111.171	5.28929	11.7752	0	16.0102	0	0	0	34.795	0	0	0	120.558
SUT804_SUTs	0	2.71043	0.530563	0	7.46724	65.7449	0	26.0668	0	0	0	0	0	10.2234	0	0
SUT805_SUTs	0	2.52974	0	0	0	8.34077	0	0	0	10.7859	0	7.49893	0	0	0	0
SUT806_SUTs	0	0	0	0	0	0	0	0	0	0	0	0	0	0	0	0
SUT807_SUTs	35.4475	0	0	26.6309	6.2227	0	0	0.0804531	60.7007	0	0	0.899871	0	0	0.117975	0
SUT808_SUTs	14.141	0.722782	0	0	3.48471	10.7939	0	0	0	0	0	1.49979	0	0	124.05	0
SUT809_SUTs	0	17.5275	0	135.121	17.4858	11.2846	0	11.183	23.0764	40.7467	0	4.79931	0	0	79.5739	0
SUT810_SUTs	0	3.79461	0	52.1895	2.48908	2.45317	0	0	0	0	0	0	0	0	0	0
SUT811_SUTs	0	0	0	0	0	0	0.166478	0	0	0	0	0	0	0	0	0
SUT812_SUTs	0	4.69808	0	0	0	0.490634	0	0	0	0	0	0	0	0	0	0
SUT813_SUTs	0	0	0	0	0	0	0	0	0.0065502	0	0	0	0	0	0	0
SUT814_SUTs	8.68749	14.9977	0	0	20.1615	14.719	0	6.67761	0.0065502	3.5953	0	19.4972	4.81756	0	0	82.8836
SUT815_SUTs	39.4425	9.39617	0	16.8007	25.0775	16.6815	0	25.2623	0	38.3499	0	6.89901	0	0	178.437	0
SUT816_SUTs	0	8.85408	0	24.6649	23.7085	21.0973	1.83125	29.5263	0	5.99216	0	1.79974	0	0	0	0
SUT817_SUTs	0	10.119	0	0	5.91156	5.39697	0	13.5161	0	17.9765	0	0	0	0	0	0
SUT818_SUTs	0	3.25252	241.937	0	19.8504	12.7565	0	24.4577	98.2793	27.564	0	10.7985	0	0	0	0
SUT819_SUTs	0	0	0	0	0	0	0	0	0	0	0	0	0	0	0	0
SUT820_SUTs	0	0	0	0	0	0	0	0	0	0	0	0	0	0	0	0
SUT821_SUTs	0	0.542087	0	0	0.746724	2.9438	0	0	0	0	0	0	0	0	0	19.4651
SUT822_SUTs	0	4.33669	0	18.0518	15.3701	6.86887	0	16.2515	0	26.3655	0	0	0	28.4951	0.0589873	0
SUT823_SUTs	0	1.08417	0	0	0	0.490634	0	0	0	0	0	1.49979	0	14.03	0	0
SUT824_SUTs	0	0	0	0	0	0	0	0	0	0	0	0	0	0	0	0
SUT825_SUTs	0	0	0	15.9071	0	4.90634	34.4609	0.160906	0.0065502	0	0	0	0	0	0	0
SUT826_SUTs	0.0634123	5.24017	0	0	0	5.39697	0	2.49405	0	0	0	5.39923	0	0	0	0
SUT827_SUTs	0	0	0	0	0	0	0	5.39036	0	0	0	0	0	0	0	0
SUT828_SUTs	0	7.76991	0	0	0	1.4719	0	9.17165	76.2771	7.1906	0	1.19983	1.48233	0	0	0
SUT829_SUTs	5.51687	8.49269	0	23.0563	35.1582	57.8948	67.0905	63.4775	96.681	8.38903	0	23.3967	136.374	0	0.0589873	0
SUT830_SUTs	0	0	0	0	0	1.96254	0	0	0	0	0	0	0	0	0	0
SUT831_SUTs	0	0	0	0	0	0	0	0	0	0	0	0	0	0	0	0
SUT832_SUTs	0	1.26487	0	0	0	0.981268	0	7.48214	0	0	0	0	0	0	72.8493	0
SUT833_SUTs	149.146	28.0078	0.530563	27.1671	257.495	167.306	140.008	457.859	0	19.1749	0	12.8982	0	17.1841	22.6511	0
SUT834_SUTs	60.3051	35.597	0	18.9455	70.0054	88.3141	0	78.4418	0	15.5796	0	10.4985	0	41.5463	39.1676	0.313953
SUT835_SUTs	0	1.08417	0	0	3.04912	1.96254	0	0	0	0	0	0	0	0	0	0
SUT836_SUTs	0	0.722782	0	0	1.68013	1.4719	0.332955	3.62039	0.0393012	0	0	0	0	0	0	0
SUT837_SUTs	48.447	17.1661	0	31.6354	18.917	15.2096	38.4564	13.5966	19.6113	0	0	5.39923	0	0	250.106	0
SUT838_SUTs	0	0	0	0	0	2.9438	0	0	0	0	0	2.0997	0	0	0	0
SUT839_SUTs	0	0	0	0	0	0	0	0	0	0	0	0	0	0	0	0
SUT840_SUTs	0	7.04713	0	0	0.062227	0.490634	0	0	83.5479	17.9765	0	17.6975	0	0	30.7324	0
SUT841_SUTs	51.6176	3.79461	0	0	13.1921	20.116	1.33182	3.62039	33.3012	0	0	1.79974	0	0	0	134.686
SUT842_SUTs	0	3.07182	0	0	9.64518	1.4719	0	2.89631	0	5.99216	0	0	0	0	0	0
SUT843_SUTs	0	5.24017	0	21.269	9.08514	12.7565	0	0.241359	0	0	0	0	0	0	0	0
SUT844_SUTs	6.46806	6.32434	0	0	2.55131	17.6628	0	24.1359	0	23.9687	0	0	0	0	0	0
SUT845_SUTs	0	0.903478	0	0	1.36899	2.45317	0	0	0.0065502	0	0	0	0	0	0	0
SUT846_SUTs	23.7796	4.156	0	0	27.0065	69.1794	0.166478	71.0401	0	7.1906	0	9.29867	0	0	0	0
SUT847_SUTs	0	2.71043	0	0.178731	6.78274	2.45317	0	0	0	5.99216	0	0.299957	0	0	0	0
tA(AGC)D_tRNA	1.45848	12.8294	48.8118	18.0518	28.5	15.2096	100.386	15.3665	7.73579	22.7702	0	20.997	3.70582	15.3351	4.07012	16.6395
tA(AGC)F_tRNA	1.33166	10.4803	50.4035	12.6899	5.10261	10.7939	78.411	5.95353	7.9192	5.99216	0	5.09927	3.33524	14.03	19.3478	24.1744
tA(AGC)G_tRNA	17.8189	9.57687	55.7091	38.4272	23.3973	15.7003	91.0633	9.89573	8.0895	10.7859	0	18.2974	2.59407	16.5315	43.7096	19.4651
tA(AGC)H_tRNA	24.0333	7.95061	45.6284	15.1921	13.441	6.37824	76.9127	16.4929	7.78819	19.1749	0	8.09884	5.55873	34.5856	6.54759	20.7209
tA(AGC)J_tRNA	1.26825	6.68574	46.6896	15.0134	9.83186	12.7565	81.907	8.60848	8.155	7.1906	0	11.0984	3.70582	71.7815	7.13746	71.8952
tA(AGC)K1_tRNA	27.521	9.57687	48.2812	18.2306	6.84497	14.2284	111.041	16.8952	8.08295	15.5796	0	11.9983	4.81756	31.9754	5.30886	18.2093
tA(AGC)K2_tRNA	1.5219	7.58921	59.9536	12.3324	22.7751	18.1535	162.482	9.33256	8.21396	4.79373	0	5.69919	5.92931	63.1895	4.60101	20.4069
tA(AGC)L_tRNA	1.26825	14.0943	49.3424	20.3753	26.0109	22.5692	101.884	10.3785	54.5435	27.564	0	13.798	2.22349	14.7913	57.3357	146.616
tA(AGC)M1_tRNA	1.64872	4.87878	51.9952	10.5451	7.09388	9.81268	74.915	17.3779	7.55239	5.99216	0	7.79888	4.81756	12.6161	51.024	67.8139
tA(AGC)M2_tRNA	1.64872	7.04713	47.7507	12.6899	20.846	11.2846	72.9172	9.0912	8.0371	3.5953	0	23.9966	5.55873	16.6403	5.07291	23.2325
tA(AGC)P_tRNA	10.7167	9.21547	59.4231	20.0179	15.9923	11.7752	72.5843	17.3779	7.97815	4.79373	0	6.59906	7.04105	12.9424	76.4475	19.779
tA(UGC)A_tRNA	62.0173	10.2996	93.9097	20.1966	14.1255	20.6066	0.499433	13.8379	51.7073	2.39687	64.3825	23.0967	108.21	35.0207	21.8843	21.3488
tA(UGC)E_tRNA	14.2678	21.3221	90.7263	21.0903	24.393	106.468	0.665911	15.2861	59.5545	7.1906	166.886	12.8982	58.5519	32.3017	22.0023	188.058
tA(UGC)G_tRNA	48.7641	12.2873	84.8901	21.269	15.4323	20.6066	0.332955	17.6192	4.6834	22.7702	66.0768	11.9983	65.9635	32.7367	56.6868	23.8604
tA(UGC)L_tRNA	15.4726	17.1661	93.3791	19.3029	9.39627	40.232	0.832389	13.0334	4.71615	3.5953	67.7711	11.6983	66.3341	30.344	23.5359	17.2674
tA(UGC)O_tRNA	44.8959	14.9977	88.0735	51.1171	14.0633	19.6254	0.166478	13.5966	4.60479	8.38903	68.1946	19.1973	57.8108	75.6969	22.9461	67.8139
tA(UGC)Q_tRNA	0	0	0	0	0	0	0	0	0	0	0	0	0	0	0	0
tC(GCA)B_tRNA	11.9215	21.1414	0	29.1332	64.4049	93.2204	0.332955	14.4816	14.2401	8.38903	57.1818	22.7967	18.8997	17.7279	48.8415	30.7674
tC(GCA)G_tRNA	10.3362	14.817	0	13.941	30.3045	55.9323	220.749	8.60848	14.5742	2.39687	49.9812	11.9983	14.4527	17.1841	48.9005	27.6279
tC(GCA)P1_tRNA	11.6045	23.129	0	18.9455	170.44	251.205	37.7904	33.388	14.1615	13.1828	56.3347	20.697	13.7115	18.2717	49.9033	32.9651
tC(GCA)P2_tRNA	11.0337	16.2626	0	22.1626	147.229	171.231	40.1211	34.9167	14.5808	7.1906	47.0162	18.8973	12.9704	18.8155	51.142	37.9883
tC(GCA)Q_tRNA	0	0	0	0	0	0	0	0	0	0	0	0	0	0	0	0
tD(GUC)B_tRNA	85.9237	69.7485	51.4646	98.8382	59.1779	64.7637	145.002	27.2736	77.8688	43.1436	0	49.4929	76.3398	44.4828	370.263	437.651
tD(GUC)D_tRNA	75.1436	70.8327	46.6896	70.0626	93.0916	80.4639	259.206	26.8713	79.1985	31.1593	0	40.4942	101.169	44.7003	404.653	433.883
tD(GUC)G1_tRNA	126.381	63.2434	47.2201	144.236	135.904	99.5987	274.855	32.0203	68.8557	28.7624	200.772	50.6928	143.045	44.374	354.573	513.627
tD(GUC)G2_tRNA	64.9342	71.9168	47.7507	72.5648	63.596	55.9323	127.355	29.2045	100.664	20.3734	0	41.994	81.8986	41.22	351.977	535.604
tD(GUC)I1_tRNA	60.749	59.8102	51.4646	115.46	86.1221	65.2543	134.348	32.3422	70.1265	51.5326	0	46.4934	71.8929	69.4975	445.059	374.546
tD(GUC)I2_tRNA	80.4069	58.5454	50.9341	85.076	64.4049	57.8948	132.017	29.5263	70.4343	28.7624	0	42.294	83.3809	46.5492	406.776	378.941
tD(GUC)J1_tRNA	71.9096	65.7732	46.159	66.1305	70.5032	56.4229	130.352	30.4113	69.0129	21.5718	0	59.3915	83.7515	49.5945	383.123	374.86
tD(GUC)J2_tRNA	91.7577	61.6172	63.137	82.0375	57.0621	62.8011	144.669	31.3767	79.0937	34.7546	0	51.2927	83.0103	44.2653	375.513	443.302
tD(GUC)J3_tRNA	83.2604	68.1222	55.1786	94.5487	56.4399	51.5165	149.164	26.8713	78.4714	61.1201	0.423569	44.3937	68.187	46.8755	379.524	444.557
tD(GUC)J4_tRNA	69.1829	72.4589	59.9536	114.567	69.8187	53.9697	137.677	28.8022	105.38	26.3655	0	49.4929	78.1927	46.3317	530.178	385.534
tD(GUC)K_tRNA	64.0465	57.4612	50.9341	72.0286	59.9868	57.4042	128.687	30.009	69.8186	38.3499	0	35.3949	76.7104	40.8937	346.845	375.488
tD(GUC)L1_tRNA	58.2759	60.8944	50.9341	70.5987	90.6647	64.273	237.897	27.5954	69.1636	32.3577	0	39.8943	125.998	47.9631	351.564	388.988
tD(GUC)L2_tRNA	59.7978	54.7508	49.8729	66.8454	67.703	60.8386	133.848	35.4798	68.8885	35.953	0	29.9957	78.9339	47.7456	348.969	374.86
tD(GUC)M_tRNA	60.1783	59.0875	47.2201	129.401	65.4006	55.9323	121.196	23.3314	69.7597	43.1436	0	33.8952	79.3045	44.5915	352.095	386.476
tD(GUC)N_tRNA	16.3604	27.285	31.3032	26.9884	135.53	102.542	131.85	28.8827	18.0327	10.7859	0	29.0958	51.1403	32.5192	129.772	370.779
tD(GUC)O_tRNA	62.2075	71.3747	55.1786	91.5103	68.0763	56.9135	131.018	54.2254	68.6396	23.9687	0	50.6928	76.7104	48.6157	345.371	376.744
tD(GUC)Q_tRNA	0	0	0	0	0	0	0	0	0	0	0	0	0	0	0	0
tE(CUC)D_tRNA	8.56067	42.2828	155.455	84.7185	28.5622	34.835	0	7.80395	0.530567	3.5953	6.35354	10.4985	73.3752	30.6703	32.8559	356.651
tE(CUC)I_tRNA	1.07801	57.0998	358.661	55.7641	38.2074	32.3818	0	6.75806	0.484715	4.79373	3.38855	20.997	74.8575	33.2805	33.0329	216.314
tE(UUC)B_tRNA	8.18019	40.4758	201.614	31.9929	18.8548	27.9661	0	7.07987	13.9585	10.7859	19.0606	6.89901	38.5405	72.7603	18.1091	273.767
tE(UUC)C_tRNA	9.2582	28.0078	105.582	19.4817	13.441	24.5317	0	19.6306	13.9781	10.7859	9.74209	5.69919	38.5405	9.46211	19.4658	126.209
tE(UUC)E1_tRNA	9.51185	32.3445	99.2153	36.8186	17.2369	40.232	0	4.26401	14.1877	9.58746	16.5192	11.6983	34.8347	9.67963	17.4602	151.011
tE(UUC)E2_tRNA	44.9594	36.8619	84.3595	31.0992	13.0054	24.0411	0	3.53994	13.9257	15.5796	14.4013	17.9974	31.4994	9.89715	18.0501	145.674
tE(UUC)E3_tRNA	8.68749	32.7059	89.1346	25.5585	13.8766	58.3854	171.971	10.9416	14.0174	7.1906	14.4013	5.39923	34.0935	10.4409	15.6906	115.221
tE(UUC)G1_tRNA	24.7308	30.5376	87.5429	21.6265	14.1878	22.0785	0	13.5966	14.1812	27.564	13.5542	15.5978	41.1346	25.2323	65.3579	123.697
tE(UUC)G2_tRNA	9.00455	28.1885	77.9928	25.0223	6.28492	15.2096	0	4.66628	14.4563	11.9843	19.4842	3.59949	40.764	10.1147	15.8676	121.5
tE(UUC)G3_tRNA	9.44844	36.5005	94.4402	21.0903	22.7128	51.0259	0	3.62039	13.7423	10.7859	19.0606	4.1994	36.317	10.2234	18.1681	127.465
tE(UUC)I_tRNA	9.32161	31.0796	85.4207	25.5585	23.9574	36.3069	0	4.26401	13.9519	4.79373	22.8727	3.59949	47.0639	8.48327	19.2299	137.511
tE(UUC)J_tRNA	8.30702	33.9708	99.2153	22.8776	8.02728	22.5692	0	4.10311	14.0829	8.38903	15.6721	4.1994	43.3581	10.2234	18.1091	111.767
tE(UUC)K_tRNA	31.3257	38.3075	81.1762	23.0563	8.02728	61.3292	0	4.34447	13.3624	9.58746	15.6721	6.2991	32.9818	7.93947	17.9321	117.418
tE(UUC)L_tRNA	9.32161	52.0403	199.492	28.0608	35.3449	78.0108	0	15.0447	13.7096	5.99216	16.5192	4.1994	49.658	74.5005	18.64	277.848
tE(UUC)M_tRNA	40.14	31.441	46.159	13.5836	22.5262	23.0598	0	4.50537	10.2969	10.7859	2.54141	14.098	20.0114	5.32923	4.77797	221.651
tE(UUC)P_tRNA	9.95574	46.8002	82.2373	45.5764	16.8013	38.7601	0	13.9184	52.7815	5.99216	25.8377	7.19897	37.4288	7.50443	33.6228	129.035
tE(UUC)Q_tRNA	0	0	0	0	0	0	0	0	0	0	0	0	0	0	0	0
tF(GAA)B_tRNA	27.4575	26.9236	91.7874	14.2985	88.4245	52.9885	47.6126	26.1473	59.5217	8.38903	58.029	36.2948	15.5644	18.4892	84.8237	282.872
tF(GAA)D_tRNA	1.64872	37.9461	87.5429	15.3709	38.394	38.2694	45.9478	34.8362	76.3688	9.58746	44.0512	17.6975	0	18.3804	15.5726	43.9534
tF(GAA)F_tRNA	20.7358	52.9438	140.069	30.2055	106.719	93.2204	66.0917	53.0186	26.6855	17.9765	63.5354	40.1943	17.4173	23.3834	104.643	183.349
tF(GAA)G_tRNA	13.1264	54.2087	138.477	44.504	112.32	78.5014	64.2604	51.0877	26.7641	14.3812	60.5704	41.994	12.5998	22.9483	91.3713	180.523
tF(GAA)H1_tRNA	49.3982	41.1986	136.885	28.7757	99.3765	75.5576	66.7576	51.1682	27.5567	40.7467	70.3125	37.7946	20.7526	20.1206	217.604	162.942
tF(GAA)H2_tRNA	47.4324	43.5476	140.069	26.0947	97.0741	86.8422	66.2581	52.2945	26.9475	49.1358	63.1118	35.3949	14.4527	22.5133	218.725	165.767
tF(GAA)M_tRNA	34.6866	38.6689	145.374	51.6533	128.499	103.033	41.453	46.9042	39.2488	33.5561	71.5832	44.3937	10.7469	168.251	106.531	181.151
tF(GAA)N_tRNA	1.90237	29.8148	82.2373	14.4772	25.0775	17.6628	32.4632	15.0447	56.6134	2.39687	49.5576	30.8956	0	19.1417	86.2984	144.104
tF(GAA)P1_tRNA	13.6971	57.4612	142.721	43.7891	116.862	224.22	69.7542	75.7064	27.596	35.953	72.4303	37.1947	14.8233	129.207	138.266	168.279
tF(GAA)P2_tRNA	13.3166	36.1391	139.008	30.7417	98.3809	82.4265	69.2547	30.4113	27.2882	15.5796	66.0768	51.8926	14.0821	21.3169	199.672	185.86
tF(GAA)Q_tRNA	0	0	0	0	0	0	0	0	0	0	0	0	0	0	0	0
tG(CCC)D_tRNA	3.99498	28.1885	0	1.25112	9.64518	1.96254	74.2491	21.481	27.2488	0	20.7549	39.8943	0	34.9119	141.393	91.6743
tG(CCC)O_tRNA	0	17.8889	392.086	48.0786	12.5076	19.1347	0	0	0.117904	1.19843	69.4653	17.3975	41.1346	0	0.471898	92.3022
tG(GCC)B_tRNA	3.93157	10.2996	12.203	10.9026	4.66702	7.85014	45.6149	5.95353	12.131	1.19843	10.1657	5.99914	20.0114	21.6432	30.0245	67.4999
tG(GCC)C_tRNA	81.6117	135.341	571.416	162.824	15.9923	23.0598	191.616	24.0555	198.209	83.8903	60.5704	11.3984	371.693	366.412	348.615	824.755
tG(GCC)D1_tRNA	2.72673	12.468	6.36676	10.9026	9.83186	21.0973	41.9524	12.1484	8.0895	0	8.47138	1.79974	21.4937	20.8819	27.2521	64.6743
tG(GCC)D2_tRNA	125.43	231.652	818.659	266.845	37.3984	33.8537	479.289	78.5222	371.082	161.788	55.4875	35.9949	715.964	588.173	702.48	1552.5
tG(GCC)E_tRNA	81.1678	134.438	535.338	144.593	22.1528	26.0036	186.122	29.6872	202.519	47.9373	49.134	14.098	371.693	372.829	334.989	781.429
tG(GCC)F1_tRNA	2.85356	18.7923	6.89732	8.57909	11.3875	18.6441	40.4541	19.3087	11.8624	9.58746	38.1212	6.59906	18.5291	19.1417	26.4853	73.1511
tG(GCC)F2_tRNA	2.34626	13.1908	4.77507	25.0223	8.5251	11.2846	46.7802	4.98809	11.7314	7.1906	8.89495	2.99957	17.7879	17.0753	26.5443	72.2092
tG(GCC)G1_tRNA	3.48768	13.7329	6.89732	7.68543	7.59169	9.32204	44.7825	7.96486	40.4148	11.9843	41.0862	4.79931	22.6055	19.468	29.4347	77.8603
tG(GCC)G2_tRNA	2.21943	9.75756	7.95845	8.40036	5.97379	12.2658	43.4507	8.76939	11.5022	4.79373	11.0128	5.69919	17.7879	18.1629	25.7775	64.9883
tG(GCC)J1_tRNA	3.23403	19.1537	10.0807	10.3664	7.96505	30.9099	43.2842	8.84984	25.9781	0	11.8599	5.39923	19.6408	20.1206	27.0752	63.1046
tG(GCC)J2_tRNA	2.91697	19.1537	4.2445	9.65147	16.7391	27.4755	39.6217	6.19489	8.80347	2.39687	6.77711	10.4985	19.2703	17.1841	26.8982	65.6162
tG(GCC)M_tRNA	1.5219	9.93826	5.30563	8.0429	4.41812	13.2471	43.7836	9.25211	8.23361	1.19843	12.7071	2.99957	20.7526	15.5527	24.9516	66.2441
tG(GCC)O1_tRNA	3.74133	22.7676	6.89732	8.93655	5.10261	12.2658	37.9569	14.2402	8.80347	5.99216	8.04781	2.39966	17.4173	20.6644	28.9038	60.5929
tG(GCC)O2_tRNA	1.77555	9.75756	6.36676	6.25559	6.09824	14.719	41.453	6.43625	23.2336	8.38903	6.77711	4.49936	17.0468	17.2928	25.0106	68.7557
tG(GCC)P1_tRNA	1.45848	17.7082	5.83619	12.5112	6.96942	13.2471	45.7814	4.58583	8.47596	2.39687	7.62424	11.0984	18.5291	19.3593	27.0162	209.407
tG(GCC)P2_tRNA	2.72673	18.4309	5.30563	8.75782	18.1081	19.1347	47.9456	6.59716	11.6201	15.5796	38.5448	5.09927	18.8997	17.2928	28.9038	81.6278
tG(UCC)G_tRNA	18.2628	27.6464	0	0	11.8231	12.2658	40.787	4.50537	0	4.79373	38.9684	19.1973	21.8643	18.3804	14.3929	40.4999
tG(UCC)N_tRNA	23.9699	23.8518	0	0	12.881	7.35951	46.1143	9.25211	0	14.3812	132.154	13.4981	27.423	15.2264	13.5671	41.1278
tG(UCC)O_tRNA	4.69251	26.7429	0.530563	0	5.22707	12.7565	38.9558	9.57392	0	1.19843	51.2519	21.297	22.9761	42.6339	15.1597	40.186
tG(UCC)Q_tRNA	0	0	0	0	0	0	0	0	0	0	0	0	0	0	0	0
tH(GUG)E1_tRNA	54.9785	52.221	101.338	66.1305	50.715	35.8163	22.641	24.6187	42.4584	38.3499	71.1596	32.9953	0.370582	21.6432	116.795	113.651
tH(GUG)E2_tRNA	56.5638	47.1615	104.521	39.3208	44.5545	24.5317	23.9728	27.6759	41.6658	28.7624	60.1468	28.4959	1.11175	23.0571	131.07	91.9882
tH(GUG)G1_tRNA	56.6906	72.6396	107.174	29.6693	53.3285	35.8163	23.1404	40.307	111.327	70.7075	54.6404	31.1955	61.8872	153.025	174.72	339.383
tH(GUG)G2_tRNA	54.4078	71.5554	99.7459	30.3843	45.9857	28.9474	200.439	35.2385	42.0785	47.9373	54.6404	26.0963	0	23.0571	169.117	230.442
tH(GUG)H_tRNA	55.6126	50.7755	111.949	26.0947	48.8482	42.1945	18.6455	34.5144	41.0698	33.5561	56.3347	20.3971	0	35.782	125.348	96.0696
tH(GUG)K_tRNA	58.2125	51.8596	102.929	28.0608	41.6921	28.9474	22.308	33.4685	43.0479	40.7467	73.2775	25.1964	0.370582	26.2111	190.647	96.3836
tH(GUG)M_tRNA	53.8371	48.065	111.418	25.5585	48.0392	31.4006	20.8097	27.6759	40.9846	27.564	62.6882	17.9974	1.11175	23.8184	124.168	90.4185
tH(GUG)Q_tRNA	0	0	0	0	0	0	0	0	0	0	0	0	0	0	0	0
tI(AAU)B_tRNA	27.3307	34.5129	30.7727	22.5201	17.0502	29.9287	14.8165	10.2175	9.00653	23.9687	33.8855	10.4985	16.6762	18.0541	51.7319	76.2906
tI(AAU)D_tRNA	4.31204	50.4141	29.181	18.7668	8.96068	16.6815	16.4813	3.53994	9.07203	23.9687	33.462	4.79931	10.0057	18.5979	30.0835	72.2092
tI(AAU)E1_tRNA	4.31204	29.6341	41.3839	21.269	8.64955	20.116	15.3159	3.86175	23.7314	11.9843	40.2391	5.99914	13.3409	18.1629	28.4909	78.8022
tI(AAU)E2_tRNA	3.23403	33.9708	31.3032	20.7328	23.8329	32.8725	147.166	6.03398	72.3732	25.1671	30.9205	7.79888	13.3409	18.8155	51.4369	162.314
tI(AAU)G_tRNA	4.18521	31.0796	30.2421	27.5246	13.6899	25.513	15.6489	5.95353	9.07203	38.3499	35.1562	20.997	15.5644	18.8155	51.26	71.2673
tI(AAU)I1_tRNA	3.86815	35.9584	31.8338	17.6944	7.52946	27.9661	17.3137	4.02266	8.94103	26.3655	27.9556	6.89901	12.2292	19.5768	29.7296	71.5813
tI(AAU)I2_tRNA	4.31204	26.0202	31.3032	19.1242	24.6419	26.4942	13.8177	7.7235	9.786	15.5796	35.5798	6.89901	14.0821	21.5344	29.4937	113.965
tI(AAU)L1_tRNA	4.56569	27.8271	38.7311	42.0018	13.6899	24.5317	15.8154	4.82719	23.6855	25.1671	34.3091	4.49936	14.8233	19.3593	28.5499	74.4069
tI(AAU)L2_tRNA	4.88275	30.5376	33.956	19.3029	7.21833	12.2658	15.1495	4.18356	8.76417	41.9452	29.6498	2.69961	14.0821	35.782	27.0752	74.4069
tI(AAU)N1_tRNA	54.9151	26.9236	37.1394	18.0518	12.3832	23.5504	306.485	17.4583	9.01963	25.1671	35.5798	6.59906	12.9704	21.4257	95.0875	74.0929
tI(AAU)N2_tRNA	4.43886	35.2356	38.2005	19.8391	13.2543	22.5692	16.8142	3.37903	8.90828	26.3655	36.4269	5.39923	10.7469	38.6097	32.384	77.2324
tI(AAU)P1_tRNA	3.93157	32.1638	32.8949	15.1921	34.9093	28.4568	16.3148	17.7801	42.7401	33.5561	35.5798	3.59949	12.2292	37.1959	79.6919	142.849
tI(AAU)P2_tRNA	4.05839	24.936	33.956	20.5541	32.2336	29.438	14.1506	5.06855	9.00653	31.1593	35.5798	5.09927	11.1175	39.9149	68.7202	82.5696
tI(GAU)Q_tRNA	0	0	0	0	0	0	0	0	0	0	0	0	0	0	0	0
tI(UAU)D_tRNA	60.3686	100.828	0.530563	50.7596	19.1037	32.8725	0.499433	5.47081	101.391	67.1122	108.857	50.6928	0	38.0659	210.526	685.987
[truncated: 5,334 more rows]
